# Supplementary material for: Fast tumor phylogeny regression via tree-structured dual dynamic programming
Source: Bioinformatics. 2025 Jul 15;41(Suppl 1):i170–9. doi: 10.1093/bioinformatics/btaf235 (PMC12261417; doi:10.1093/bioinformatics/btaf235)
Supplement: btaf235_Supplementary_Data [file btaf235_supplementary_data.zip]

Archive with 6 entries (6 files):
- DS_Store
- fastppm_SuppText.pdf
- Kebir.258.tex
- oup-authoring-template.cls
- refs.bib
- unsrtx.bst
