# Supplementary material for: Fast tumor phylogeny regression via tree-structured dual dynamic programming
Source: Bioinformatics. 2025 Jul 15;41(Suppl 1):i170–9. doi: 10.1093/bioinformatics/btaf235 (PMC12261417; doi:10.1093/bioinformatics/btaf235)
Supplement: btaf235_Supplementary_Data [file btaf235_supplementary_data.zip › Kebir.258.tex]

\documentclass[unnumsec,webpdf,contemporary,large]{oup-authoring-template}%
%\documentclass[unnumsec,webpdf,contemporary,large,namedate]{oup-authoring-template}% uncomment this line for author year citations and comment the above
%\documentclass[unnumsec,webpdf,contemporary,medium]{oup-authoring-template}\documentclass[unnumsec,webpdf,contemporary,small]{oup-authoring-template}

%%%MODERN%%%
%\documentclass[unnumsec,webpdf,modern,large]{oup-authoring-template}
%\documentclass[unnumsec,webpdf,modern,large,namedate]{oup-authoring-template}% uncomment this line for author year citations and comment the above
%\documentclass[unnumsec,webpdf,modern,medium]{oup-authoring-template}
%\documentclass[unnumsec,webpdf,modern,small]{oup-authoring-template}

%%%TRADITIONAL%%%
%\documentclass[unnumsec,webpdf,traditional,large]{oup-authoring-template}
%\documentclass[unnumsec,webpdf,traditional,large,namedate]{oup-authoring-template}% uncomment this line for author year citations and comment the above
%\documentclass[unnumsec,namedate,webpdf,traditional,medium]{oup-authoring-template}
%\documentclass[namedate,webpdf,traditional,small]{oup-authoring-template}

%\onecolumn % for one column layouts

%\usepackage{showframe}

\usepackage{graphicx}
% \usepackage{hyperref}
% \usepackage{cite}
\usepackage{amsmath,amssymb,amsfonts}
\usepackage{amsfonts,mathtools}
\usepackage{bbm}
\usepackage[capitalize]{cleveref}
\usepackage[margin=1in]{geometry}
\usepackage{xspace}
\usepackage{relsize}
\usepackage{colortbl}
\usepackage{booktabs}
\usepackage{bm}
\usepackage{placeins}
\newcommand{\description}{}
\usepackage[shortlabels]{enumitem}

%\hypersetup{citecolor=blue,colorlinks = true,
%urlcolor=blue,
%linkcolor=blue}

\usepackage{comment}       % provides \excludecomment if you like
\usepackage{etoolbox} 
\newtoggle{showsupplement}
\togglefalse{showsupplement}

\usepackage{todonotes}
\newcommand{\meknote}{\todo[color=red!40,size=\tiny]}
\newcommand{\minline}{\todo[color=red!40,size=\footnotesize,inline]}
\newcommand{\mek}{\textcolor{red}}
\newcommand{\fastppm}{\textit{fastppm}\xspace}
\newcommand{\problemfull}{\textsc{Perfect Phylogeny Regression}\xspace}
\newcommand{\rebuttal}{\textcolor{black}}
\newcommand{\ourmethod}{\textit{fastppm}\xspace}
\newcommand{\henri}[1]{\textcolor{blue}{[#1]}}
\newcommand{\tree}{\mathcal{T}}
\newcommand{\Rplus}{\protect\hspace{-.1em}\protect\raisebox{.35ex}{\smaller{\smaller\textbf{+}}}}
\newcommand{\Cpp}{\mbox{C\Rplus\Rplus}\xspace}
\newcommand{\defeq}{\vcentcolon=}
\newcommand{\eqdef}{=\vcentcolon}

\usepackage{thmtools}
\usepackage{thm-restate}

\newtheorem{theorem}{Theorem}
\newtheorem{conjecture}{Conjecture}
\newtheorem{lemma}{Lemma}
\newtheorem{corollary}{Corollary}
\newtheorem{proposition}{Proposition}
\newtheorem{observation}{Observation}
\newtheorem{definition}{Definition}
\newtheorem{problem}{Problem}
\newtheorem{example}{Example}

\DeclareMathOperator*{\argmax}{arg\,max}
\DeclareMathOperator*{\argmin}{arg\,min}

\usepackage{newfloat}
\DeclareFloatingEnvironment[name={Fig}, fileext=lsf,listname={List of Supplementary Figures}]{suppfigure}

\begin{document}

\journaltitle{Journal Title Here}
\DOI{DOI HERE}
\copyrightyear{2022}
\pubyear{2019}
\access{Advance Access Publication Date: Day Month Year}
\appnotes{Paper}

\firstpage{1}

\title[fastppm]{Fast tumor phylogeny regression via tree-structured dual dynamic programming}

\author[1,$\dagger$]{Henri Schmidt\ORCID{0000-0002-0132-3472}}
\author[2,$\dagger$]{Yuanyuan Qi\ORCID{0009-0002-9871-7415}}
\author[1]{Benjamin J.~Raphael\ORCID{0000-0003-1274-048X}}
\author[2,$\ast$]{Mohammed El-Kebir\ORCID{0000-0002-1468-2407}}

\authormark{Schmidt et al.}

\address[1]{\orgdiv{Department of Computer Science}, \orgname{Princeton University}, \state{NJ}, \country{USA}}
\address[2]{\orgdiv{Siebel School of Computing and Data Science}, \orgname{University of Illinois Urbana-Champaign}, \state{IL}, \country{USA}}
% \address[$\dagger$]{Correspondence: melkebir@illinois.edu}
\address[$\dagger$]{Both authors contributed equally.}
\address[$\ast$]{Corresponding author. \href{melkebir@illinois.edu}{melkebir@illinois.edu}}

% \received{Date}{0}{Year}
% \revised{Date}{0}{Year}
% \accepted{Date}{0}{Year}

%\editor{Associate Editor: Name}


\abstract{
 \textbf{Motivation:} 
Reconstructing the evolutionary history of tumors from bulk DNA sequencing of multiple tissue samples remains a challenging computational problem, requiring simultaneous deconvolution of the
tumor tissue and inference of its evolutionary history. 
Recently, phylogenetic reconstruction methods have made significant progress by breaking the reconstruction problem into two parts: a regression problem over a fixed topology and a search over tree space. 
While effective techniques have been developed for the latter search problem, the regression problem remains a bottleneck in both method design and implementation due to the lack of fast, specialized algorithms.
\\\textbf{Results:} 
Here, we introduce \fastppm, a fast tool to solve the \rebuttal{perfect phylogeny} regression problem via \emph{tree-structured dual dynamic programming}. 
\fastppm supports arbitrary, separable convex loss functions including the $\ell_2$, piecewise linear, binomial and beta-binomial loss
and provides asymptotic improvements for the $\ell_2$ and piecewise
linear loss over existing algorithms.
%Moreover, \fastppm supports arbitrary convex loss function, such as a binomial or beta-binomial negative log-likelihood, through piecewise linear approximation.
We find that \fastppm empirically outperforms both specialized and general purpose regression algorithms, obtaining 50-450$\times$ speedups while providing as accurate solutions as existing approaches. 
Incorporating \fastppm into several phylogeny inference algorithms immediately yields up to $400\times$ speedups, requiring only a small change to the program code of existing software.
Finally, \fastppm enables analysis
of low-coverage bulk DNA sequencing data on both
simulated data and in a patient-derived mouse model of colorectal cancer, outperforming state-of-the-art
phylogeny inference algorithms in terms of both accuracy and runtime.
\\\textbf{Availability:} \textit{fastppm} is implemented in \Cpp and available as both a command-line interface and Python library at \url{github.com/elkebir-group/fastppm.git} under an MIT license.
}

\keywords{intra-tumor heterogeneity, convex optimization, Lagrangian duality, ADMM}

\maketitle

\section{Introduction}

%\begin{itemize}
%    \item Mention that we leverage combinatorial structure of the problem to derive a custom XXXX. Commercial solvers are not able to do this.
%    \item Mention that binomial, beta-binomial are concave, but multiplying by -1...
%\end{itemize}

\begin{figure*}[t]
\centering
 \includegraphics[width=.9\textwidth]{figures/Kebir.258.Fig1.pdf}
\caption{
\label{fig:overview} \textbf{a)} Variant read counts $\mathbf{v}$ 
and total read counts $\mathbf{d}$ are obtained through
bulk DNA sequencing of tumor tissue followed by sequence alignment and variant calling. \textbf{b)} Provided a clonal tree $\tree$, variant read counts $\mathbf{v}$, and
total read counts $\mathbf{d}$, \fastppm solves
the \problemfull problem to obtain the minimum loss along
with inferred frequencies $\mathbf{f}$,
enabling the ranking of candidate clonal trees.
}
\vspace{-1em}
\end{figure*}

Inferring the evolutionary history of tumors, 
known as \emph{phylogenetic reconstruction}, is a fundamental challenge in cancer genomics. 
Over the past two decades, phylogenetic reconstruction of
tumors has been performed using a variety of sequencing technologies, including bulk DNA sequencing \cite{jamal-hanjani_tracking_2017},
single-cell DNA sequencing \cite{laks2019clonal, minussi2021breast, funnell2022single}, single-cell RNA sequencing \cite{Zhou_Xu_Minn_Zhang_2020}, and lineage tracing \cite{quinn2021single, yang2022lineage} technologies. 
Concurrently, reconstruction
has been performed using a variety of phylogenetic markers, such
as somatic single-nucleotide variants (SNVs) \cite{weber2023phertilizer, elkebir2018sphyr, kozlov2022cellphy, malikic_clonality_2015, el2016inferring, wintersinger_reconstructing_2022, kulman2024orchard}, copy number aberrations 
\cite{kaufmann2022medicc2, schmidt2023zero}, gene expression \cite{Zhou_Xu_Minn_Zhang_2020}, and DNA methylation \cite{liu2023single}. 
Despite the diversity of sequencing technologies and
markers used to perform phylogenetic 
reconstruction of tumors, reconstructing
tumor phylogenies from bulk DNA sequencing of tumor tissue 
remains important, as large-scale cohort studies of patient
tumors \cite{jamal-hanjani_tracking_2017, fernandez2024tumor,PCAWG} continue to apply the technology.

A key difficulty in phylogenetic reconstruction of tumors
from bulk DNA sequencing data is that sequencing
measures a \emph{mixture} of the underlying clonal
genotypes. Effective methods for
phylogenetic reconstruction \cite{malikic_clonality_2015, el2016inferring, myers_calder_2019, satas_tumor_2017, 
wintersinger_reconstructing_2022, kulman2024orchard, schmidt2024regression} 
thus must simultaneously deconvolve 
the mixtures while performing tree reconstruction. 
However, 
it has recently been observed \cite{qi_implications_2019}
that this phylogenetic reconstruction problem is highly
under-determined, leading to non-uniqueness of solutions, i.e.\ the presence of multiple  
tumor phylogenies that explain the data equally well. 
Further,
many tumor phylogeny methods
 approximate the
raw read counts with estimated frequencies 
in order to speed up phylogenetic inference, leading to a loss of
signal and accuracy.
Finally, to manage computational 
intractability, many existing analyses and methods perform
reconstruction on \emph{clusters} of mutations 
\cite{gillis2020pyclone}, but this fails to leverage useful phylogenetic
signal and relies on a correct clustering.

Envisioning that the next-generation of methods for phylogenetic
reconstruction from bulk DNA sequencing will
account for 
non-uniqueness of the solution space, accurately model read counts, and attempt
\sloppy reconstruction directly from mutation-level
counts, we sought to build a framework promoting these 
developments. 
The key computational bottleneck hindering
such development is the lack of specialized algorithms for
a \emph{regression} problem over a fixed topology. 
Specifically, all
scalable methods \cite{wintersinger_reconstructing_2022, kulman2024orchard, schmidt2024regression} for phylogenetic
reconstruction work by breaking the reconstruction problem
into two parts, a repeatedly-solved \problemfull (PPR) problem
over a fixed topology and a search over tree space.
In the PPR problem, one seeks latent mutation frequencies $\mathbf{f}$ for a fixed tree topology $\mathcal{T}$ best explaining the observed read counts $\mathbf{v},\mathbf{d}$, quantified via a specified loss function $L(\mathbf{f})$ (Fig.~\ref{fig:overview}a,b).
Current methods to solve the PRR problem either employ general-purpose convex optimization packages or specialized solvers (Table~\ref{table:theory_overview}). However,  general-purpose 
convex optimization packages do not leverage the unique tree structure
inherent to the PPR problem.
On the other hand, solvers that leverage the tree structure have only
been developed for restrictive loss functions $L(\mathbf{f})$ operating directly on frequencies and ignoring additional information present in the read counts, such as
the $\ell_1$~\cite{schmidt2024regression} and $\ell_2$ loss~\cite{jia_efficient_2018}.
%, 
%which ignore .
%that do not fully capture the probability distributions underlying the read
%count data.

% \paragraph{Contributions.} 
To overcome the key computational 
bottleneck in tumor phylogeny reconstruction from bulk DNA sequencing data, we developed \fastppm.
\fastppm solves the \problemfull problem via tree-structured dual dynamic programming (TSDDP), a new technique that supports arbitrary loss functions of the form $L(\mathbf{f}) = \sum_{i=1}^n L_i(f_i)$ where $L_i$ is convex.
%that are separable over the mutations $[n]$ such that $L_i(f_i)$ is convex.
This includes previously studied loss functions such as the $\ell_1$ and (weighted) $\ell_2$ loss, for which we obtain \emph{asymptotic} improvements over existing algorithms \cite{jia_efficient_2018, schmidt2024regression}, along with loss functions modeling commonly used probability distributions for read count data such as the binomial and beta-binomial distributions.
We implemented \fastppm in \Cpp, and made it available as both a shared library and via a command-line
interface. 
Moreover, \fastppm provides Python bindings, making \fastppm easy-to-use in existing tumor phylogeny inference pipelines (Fig.~\ref{fig:overview}b).
We demonstrate the advantages of \fastppm on simulated tumors, showing speedups of 100$\times$
for the $\ell_2$ loss and 400$\times$ for the binomial loss.
Incorporating \fastppm into state-of-the-art tumor phylogeny methods such as CITUP \cite{malikic_clonality_2015}, Orchard \cite{kulman2024orchard}, and Sapling \cite{qi2024sapling} consequently led to significant speed-ups of $3\times$ to $400\times$.
Specifically, \fastppm enables Sapling to scale beyond $500$ mutations, while the original implementation could only be run up to $50$ mutations.
% we overcome scaling bottlenecks for Sapling with binomial loss: while the previous implementatino 
On real data, we show that \fastppm enables one to use accurate loss functions that operate on read counts rather than frequencies.
This in turn enables more accurate tree inference, especially in a shallow coverage setting where one might opt to trade-off coverage for sequencing more regions/biopsies of a tumor.\\[1em]
% These speed-ups translate to speed-ups of 

%Try to merge in the idea that attempting to find only a single tree is a fatal flaw in existing bulk DNA sequencing analyses. Move to recently, existing methods for phylogenetic inference
% talk about mutations as opposed to mutation clustering
% the next generation of tools must account for the ambiguity or non-uniqueness 

% \section{Background and Related Work}

% Introduce notation in problem statement section, reference
% existing literature, describe perfect phylogeny model, etc...
\vspace{-4em}
\section{Problem Statement}

We consider the problem of tumor phylogeny inference from bulk DNA sequencing data.
After aligning sequencing reads to the reference genome and performing variant calling (Fig.~\ref{fig:overview}a), we obtain the variant and total read count matrices $\mathbf{V},\mathbf{D} \in \mathbb{N}^{m \times n}$ of $n$ single-nucleotide variants (SNVs) across $m$ samples.
In this manuscript, we will refer to SNVs as mutations.
For each mutation $i$ in sample $p$, we denote the number of variant and total reads by $v_{pi}$ and $d_{pi}$, respectively.
In addition, the quantity $\tilde{f}_{pi} = v_{pi} / d_{pi}$ is the \emph{observed frequency}, also known as the variant allele frequency of mutation $i$
in sample $p$.
\rebuttal{We assume that the variant read counts $v_{pi}$ have been corrected for the effect of copy-number aberrations, so that $\tilde{f}_{pi}$ estimates the descendant cell fraction \cite{satas2021decifering}, or fraction of tumor cells in sample $p$ that descend from the ancestral cell where mutation $i$ was first gained.} 

The $n$ mutations of the tumor evolve down a rooted tree, called a \emph{clonal tree}~$\,\tree$ \cite{el-kebir_reconstruction_2015, schmidt2024regression}, such that each mutation is gained exactly once and never subsequently lost --- this is known as the infinite sites assumption (ISA)~\cite{kimura1969number}.
We note that, while
the infinite sites assumption assumption may be violated for individual mutations 
due to copy-number loss, tumor phylogeny inference pipelines correct for such events by 
inferring mutation clusters for which the ISA 
holds~\cite{gillis2020pyclone,jamal-hanjani_tracking_2017}.
We will consider mutation clusters as individual mutations\footnote{\tiny{A mutation cluster $C \subseteq [n]$ is summarized as an individual mutation $i$ in one of two ways.
First, one can pool reads, i.e.\ $v_{pi} \defeq \sum_{j \in C} v_{pj}$ and $d_{pi} \defeq \sum_{j \in C} d_{pj}$. 
Alternatively, to maintain a similar level of variance as the average mutation in the cluster, one can compute the average cluster VAF $\tilde{f}_{pi} = |C|^{-1}\sum_{j\in C} \tilde{f}_{pj}$ and set \rebuttal{$d_{pi} \defeq |C|^{-1} \sum_{j \in C} d_{pj}$} followed by $v_{pi} \defeq \tilde{f}_{pi} \cdot d_{pi}$, as done in \cite{jamal-hanjani_tracking_2017}.
\rebuttal{We assume that each $\tilde{f}_{pj}$ has been corrected for the effect of copy-number aberrations.}
% To correct for copy-number aberrations, one can alter $v_{p$
}}.

The $n$ vertices or \emph{clones} of $\tree$ are uniquely identified by the mutation 
on the edge into the clone, and are labeled as $[n] = \{1, \ldots, n\}$.
Associated with each clone $i$ of $\tree$ is a $n$-dimensional binary vector $\mathbf{b_i} \in \{0,1\}^n$ recording the mutations present in clone $i$. 
Specifically,
$b_{ij} = 1$ if and only if mutation $j$ is present in clone $i$. 
% Following the infinite sites assumption, $b_{ij} = 1$ if and only if $j$ precedes $i$ in the partial order induced by $\tree$. \meknote{not sure about this sentence, it jumps from mutations to clones (first dimension is a clone, but in that sentence it's also a mutation.)}
Given a clonal tree $\tree$, we denote its root node as $r = r(\tree)$, 
its vertex set as $V(\tree)$, and its edge set as $E(\tree)$. Further, the parent (if it exists) of vertex $i$ in $\tree$ is denoted as $\pi(i)$, its children as $\delta(i)$, and its descendants (including itself) as $D(i)$.

As bulk DNA sequencing measures a mixture of clones, we denote with  $u_{pi} \geq 0$ the proportion of clone $i$ in sample $p$. 
Consequently, the underlying frequency $f_{pi}$ with which we observe mutation $i$ in sample $p$ is $f_{pi} = \sum_{j}u_{pj}b_{ji}$.
Compactly, this relation can be written in matrix form as $\mathbf{F} = \mathbf{U}\mathbf{B}$
where $\mathbf{B} = [b_{ij}]$ is the $n$-by-$n$ \emph{clonal matrix} associated with $\tree$,
$\mathbf{F} = [f_{pi}]$ is the $m$-by-$n$ \emph{frequency matrix}, and
$\mathbf{U} = [u_{pi}]$ is the $m$-by-$n$  \emph{usage matrix}. 
There is a one-to-one correspondence
between clonal matrices $\mathbf{B}$ and clonal trees $\tree$ \cite{el-kebir_reconstruction_2015, schmidt2024regression}.
Note that that the underlying frequency $f_{pi}$ might not be equal to the observed frequency $\tilde{f}_{pi} = v_{pi}/d_{pi}$ obtained from the observed variant and total read counts due to sampling uncertainty.

The goal in tumor phylogeny inference is to infer the true clonal tree $\tree$, 
the underlying frequencies $\mathbf{F}$, and the usage matrix $\mathbf{U}$, provided the read count data $\mathbf{V},\mathbf{D} \in \mathbb{N}^{m \times n}$.
To infer and/or summarize tumor phylogeny solution spaces, existing methods repeatedly solve the following optimization problem for either different clonal trees $\tree$~\cite{malikic_clonality_2015,schmidt2024regression,ray2019exact} or in a progressive fashion by growing clonal trees one mutation at a time~\cite{el2016inferring,myers_calder_2019,wintersinger_reconstructing_2022,kulman2024orchard, qi2024sapling}.
Moreover, existing methods use different loss functions (summarized in Table~\ref{table:theory_overview}).
\begin{problem}[\textsc{Perfect Phylogeny Regression} (PPR)]
\label{problem:ppr}
Given variant and total read counts $\mathbf{V},\mathbf{D} \in \mathbb{N}^{m\times n}$ for $m$ samples and $n$ mutations, a clonal matrix $\mathbf{B} \in \{0,1\}^{n \times n}$ 
associated with a clonal tree $\tree$ 
and loss function $L(\mathbf{F} \mid \mathbf{V}, \mathbf{D}) : [0,1]^{m\times n} \rightarrow \mathbb{R}_{\geq 0}$, find a frequency matrix $\mathbf{F} \in [0,1]^{m \times n}$ and usage matrix $\mathbf{U} \in [0,1]^{m \times n}$, $\mathbf{U}\mathbbm{1} \leq 1$ such that $\mathbf{F} = \mathbf{U}\mathbf{B}$ and $L(\mathbf{F} \mid \mathbf{V}, \mathbf{D})$
% $\sum_{i=1}^mL_i(\mathbf{f_i})$ 
is minimized.
\end{problem}
% Implicit in the above formulation are the variant and total read 
% count matrices $\mathbf{V},\mathbf{D} \in \mathbb{N}^{m \times n}$ 
% which the loss functions $L_i$ typically depend upon.
We denote the value of the minimizer %$\min_{\mathbf{F}} L(\mathbf{F} \mid \mathbf{V}, \mathbf{D})$ 
% in the PPR problem 
as $L^*(\tree)$.
When the loss function separates across samples 
as $L(\mathbf{F} \mid \mathbf{V}, \mathbf{D}) = \sum_{p=1}^mL'(\mathbf{f}_p \mid \mathbf{v}_p, \mathbf{d}_p)$, which is typical, one can solve the PPR problem independently for each sample.
% since
 % $\mathbf{B}$ is fixed. 
 Thus, we assume $m = 1$ and use row vectors
$\mathbf{f}^T$ and $\mathbf{u}^T$ rather than the
matrices $\mathbf{F}$ and $\mathbf{U}$.
\vspace{-1.5em}
% This requires inferring latent frequencies $\mathbf{f} \in [0,1]^n$ for all $n$ mutations.
% As discussed in \cite{el2016inferring}, under the ISA, it holds that the prevalence of the clone where a mutation $i$ was first introduced equals $f_i - \sum_{j \in \delta(i)} f_j$.
% Since clonal prevalences must be nonnegative, a clonal tree $\tree$ constrains latent frequencies $\mathbf{f}$ as 
% \begin{equation}
% \tag{SC}
% \label{eq:SC}
%     f_i \ge \sum_{j \in \delta(i)} f_j,
% \end{equation}
% which is known as the Sum Condition \eqref{eq:SC}.


\section{Theory and Algorithms}
\label{sec:theory}

\begin{table*}
\centering
\resizebox{\textwidth}{!}{%
\begin{tabular}{lllll}
\toprule[1.5pt]
\textbf{Loss Function $L(f_i)$} & \textbf{Algorithmic Technique} & \textbf{Complexity} & \textbf{References} & \textbf{Applications} \\ \midrule[1.5pt]
\multirow{2}{*}{$\ell_1$: $\lvert f_i - \tilde{f}_i \rvert$} 
    & IPM 
        & --- 
          & ---
                & AncesTree \cite{el-kebir_reconstruction_2015}, SPRUCE \cite{el2016inferring}, CALDER \cite{myers_calder_2019} \\

    & LP Duality 
        & $\mathcal{O}(nd)$ [exp.: $\mathcal{O}(n^{3/2}\log n)$]   
            & \cite{schmidt2024regression} 
                & fastBE \cite{schmidt2024regression} \\ \midrule[0.75pt]

\multirow{4}{*}{$\ell_2$: $ w_i(f_i - \tilde{f}_i)^2$} 
    & IPM 
        & --- 
            & ---
                & CITUP \cite{malikic_clonality_2015} \\

    & Moreau's Decomposition 
        & $\mathcal{O}(n^2)$ 
            & \cite{jia_efficient_2018, ray2019exact} 
                & Pairtree \cite{wintersinger_reconstructing_2022}, Orchard \cite{kulman2024orchard}, EXACT \cite{ray2019exact} \\

    & \cellcolor{lightgray}TSDDP 
        & \cellcolor{lightgray}$\mathcal{O}(\min\{n^2,n\bar{d}\log r\})$ 
            & \cellcolor{lightgray}\textbf{Here} 
                & \cellcolor{lightgray}CITUP$^*$, Orchard$^*$ \\ 
& \cellcolor{lightgray} & \cellcolor{lightgray}[exp.: $\mathcal{O}(n^{3/2}\log\log n)$]  & \cellcolor{lightgray} & \cellcolor{lightgray}\\
                \midrule[0.75pt]
\multirow{2}{*}{convex piecewise linear with $k$ pieces}
    & IPM 
        & --- 
            & --- 
                & Sapling \cite{qi2024sapling} \\

    & \cellcolor{lightgray}TSDDP 
        & \cellcolor{lightgray}$\mathcal{O}(nk\log^2(nk))$
            & \cellcolor{lightgray}\textbf{Here} 
                & \cellcolor{lightgray}Sapling$^*$ \\ \midrule[0.75pt]
\multirow{3}{*}{binomial}
    & IPM 
        & --- 
            & --- 
                & Sapling \cite{qi2024sapling} \\
  & \cellcolor{lightgray}TSDDP-(P)PLA 
        & \cellcolor{lightgray}$\mathcal{O}(nk\log^2(nk))$ 
            & \cellcolor{lightgray}\textbf{Here} 
                & \cellcolor{lightgray}Sapling$^*$ \\ 
& \cellcolor{lightgray}TSDDP-ADDM
        & \cellcolor{lightgray}$\mathcal{O}(K\min\{n^2,n\bar{d}\log r\})$ 
            & \cellcolor{lightgray}\textbf{Here} 
                & \cellcolor{lightgray}Sapling$^*$ \\ 
\midrule[0.75pt]
beta-binomial
  & \cellcolor{lightgray}TSDDP-(P)PLA 
        & \cellcolor{lightgray}$\mathcal{O}(nk\log^2(nk))$ 
            & \cellcolor{lightgray}\textbf{Here} 
                & --- \\                 
\midrule[0.75pt]
\multirow{2}{*}{$L(f_i)$ convex, $\beta$-Lipschitz} & \cellcolor{lightgray}{TSDDP-(P)PLA} & \cellcolor{lightgray}{$\mathcal{O}(nk\log^2(nk))$} & \cellcolor{lightgray}{\textbf{Here}} & --- \\ 
& \cellcolor{lightgray}{TSDDP-ADMM} & \cellcolor{lightgray}{$\mathcal{O}(K\min\{n^2,n\bar{d}\log r\})$} & \cellcolor{lightgray}{\textbf{Here}} & --- \\ 
                \bottomrule[1.5pt]
    \end{tabular}
}
\vspace{0.25em}
\caption{
    \label{table:theory_overview} Properties of 
    algorithms for solving the \problemfull problem with a loss function of the form $L(\mathbf{f})=\sum_{i=1}^n L(f_i)$
    where $n$ is the size of the clonal tree $\tree$, $d$ is the 
    maximum depth of $\tree$, $\bar{d}$ is the average
    depth of $\tree$, $r$ is the maximum number of 
    children in $\tree$, $k$ is the parameter used 
    in the $k$-PLA and PPLA$(k, \tau, \sigma)$ algorithms, 
    and $K$ is the number of iterations used in the alternating directions method of multipliers (ADMM) algorithm. 
    TSDDP 
    refers to the tree structured dual dynamic programming technique introduced in this
    work. 
    Moreau's decomposition 
    refers to the method for constructing the dual developed in 
    \cite{jia_efficient_2018, ray2019exact}. IPM refers to interior point methods which
    form the basis of state-of-the-art convex optimization software.
    The notation [exp.:] refers to the expected runtime over random classes of $n$-vertex trees \cite{addario2024random}.
}
\vspace{-1em}
\end{table*}


Although specific cases of the PPR problem have 
been studied in the tumor phylogenetics literature, no general theory 
has developed for solving phylogeny constrained regression problems.
By using Lagrangian duality as a starting point, we start to develop
such a theory, showing that the  PPR
problem is equivalent to a
\emph{tree separable} optimization problem \rebuttal{(see Page \pageref{dfn:tree_separable})}. %(Section \ref{subsec:treesepdual}). 
Exploiting this
tree separability, we derive an abstract dynamic programming 
algorithm for solving the PPR problem, 
%(Section \ref{subsec:tsddp_algo}), 
an approach we call \emph{tree structured dual dynamic programming (TSDDP)}. 
A summary of the algorithmic results obtained with TSDDP is provided by 
Table \ref{table:theory_overview}.

% Specializations of TSDDP to $\ell_1$, $\ell_2$, and convex piecewise linear loss 
% functions are 
% described in Section \ref{subsec:specializing_tsddp}. Extensions of TSDDP to
% arbitrary convex loss functions are provided in Section \ref{subsec:extending_tsddp}.

\subsection{A tree separable dual problem}
\label{subsec:treesepdual}

We generalize the dual construction used in \cite{schmidt2024regression} to derive an equivalent form
of the PPR problem, which is \emph{tree separable}
in the coordinates of the dual variables, a term we define below. 
Rather than use
linear programming (LP) duality, however, we employ the 
much stronger notion of Lagrangian duality \cite{boyd2004convex}. 
Not only does this simplify
the dual construction by allowing us to avoid an 
epigraphical reformulation of our problem, but it 
also allows us to extend
the dual to arbitrary convex loss functions beyond the 
$\ell_1$ norm. As we will demonstrate in the next
section, the tree separability of the dual problem \rebuttal{(see Page \pageref{dfn:tree_separable})} allows
for efficient optimization using a tree structured dynamic
programming algorithm.

To start, fix a
clonal matrix $\mathbf{B}$ and its associated clonal tree $\tree$, and 
assume the loss function $L$ separates across mutations as $L(\mathbf{f} \mid \mathbf{v}, \mathbf{d}) = \sum_{i=1}^n L_i(f_i \mid v_i, d_i)$.
Note that this assumption typically follows directly from independence among the $n$ mutations.
Simplifying notation by omitting the variant and total read counts from the loss function, 
% Denote the set of children of clone $i$ in $\tree$ as $\delta(i)$. 
% Using this notation, 
the PPR problem can be
written mathematically as the following (primal) optimization problem,
\begin{equation}
\label{prob:primal_opt}
    \min_{\mathbf{f}, \mathbf{u} \in \mathbb{R}^n} \{\textstyle\sum_{i=1}^n L_i(f_i) : 
    \mathbf{f}^T=\mathbf{u}^T\mathbf{B}, \mathbf{u} \geq 0,\mathbf{u}^T \mathbbm{1} \leq 1 \}.
\end{equation}
To simplify the preceding optimization problem, we invoke the basic theory of clonal matrices and trees developed in \cite{el-kebir_reconstruction_2015, schmidt2024regression}, which states that for a given frequency
vector $\mathbf{f}^T$ there exists a usage vector $\mathbf{u}^T$ such that
$\mathbf{f}^T = \mathbf{u}^T\mathbf{B}$ if and only if $\mathbf{f}$ satisfies
the following Sum Condition \eqref{eq:SC},
\begin{equation}
\tag{SC}
\label{eq:SC}
    f_i \ge \sum_{j \in \delta(i)} f_j \quad\text{for all } i \in [n].
\end{equation}
More formally, we use the following result, which can be proven both combinatorially \cite{el-kebir_reconstruction_2015} or algebraically \cite{schmidt2024regression}.
\begin{proposition}
\label{prop:sum_cond_proposition}
    Let $\tree$ be a clonal tree and $\mathbf{B}$ be its associated clonal matrix. Then,
    for a frequency vector $\mathbf{f}^T$ there exists a usage vector $\mathbf{u}^T$ such that $\mathbf{u} \geq 0$, $\mathbf{u}^T\mathbbm{1} \leq 1$, and $\mathbf{f}^T = \mathbf{u}^T\mathbf{B}$ if and only if $\,\mathbf{f}$ satisfies the Sum Condition \eqref{eq:SC} and has $f_r \leq 1$.
\end{proposition}

Applying Proposition \ref{prop:sum_cond_proposition} to the primal problem \eqref{prob:primal_opt}, we obtain the equivalent optimization
problem which factors out the usage vector $\mathbf{u}$:
\begin{equation}
    p^* \defeq \min_{\mathbf{f} \in \mathbf{R}^n} \{\textstyle\sum_{i=1}^n L_i(f_i) : f_r  \leq 1, \mathbf{f} \text{ satisfies } \eqref{eq:SC}\}.
\end{equation}
As $\mathbf{B}$ is invertible (in linear time \cite{schmidt2024regression}),
we can recover the unique $\mathbf{u}^*$ corresponding to the minimizer $\mathbf{f}^*$ in $\mathcal{O}(n)$
time.

To derive the Lagrangian dual, we associate the dual vector 
$\bm{\alpha} = (\alpha_0, \alpha_1, \ldots, \alpha_n) \in \mathbb{R}^{n+1}_{\geq 0}$ with the inequality
constraints, obtaining the Lagrangian,
\begin{align}
    \mathcal{L}(\mathbf{f},\bm{\alpha}) &\defeq \sum_{i=1}^n L_i(f_i) - \sum_{i=1}^n[\alpha_i(f_i - \sum_{j\in\delta(i)}f_j)] - \alpha_0(1-f_r)\nonumber\\
    % &\quad - \alpha_0(1-f_r) \label{eq:lagrangian_1}\\
     \label{eq:lagrangian_1}
    &= -\alpha_0 + \sum_{i=1}^n\left[L_i(f_i) - (\alpha_i - \alpha_{\pi(i)})f_i\right].
\end{align}
Here, the equality follows from the fact that each $f_i$ appears twice in the 
right hand side of \eqref{eq:lagrangian_1}: once
with $\alpha_i$ and once with the parent dual variable $\alpha_{\pi(i)}$. For simplicity,
we are abusing notation and setting $\pi(r) = 0$.

The Lagrangian dual function $g(\bm{\alpha})$, then optimizes out the primal variable $\bm{f}$,
yielding
$g(\bm{\alpha}) \defeq -\alpha_0 + \sum_{i=1}^n h_i(\alpha_i - \alpha_{\pi(i)})$
where $h_i(x) \defeq \min_f\{L_i(f) - xf\}$.
Importantly, the dual function $g(\bm{\alpha})$ is 
\label{dfn:tree_separable}\emph{tree separable} in the 
dual variable $\bm{\alpha}$. 
% To make this idea concrete, consider
% fixing the dual variable $\alpha_i$ corresponding to clone
% $i$, with children $\delta(i) = \{j_1, \ldots, j_k\}$. With $\alpha_i$ fixed, $g(\bm{\alpha})$ can be written as the
% following sum, where the dual variables $\alpha_{j_1}, \ldots, \alpha_{j_k}$ are independent:
% \begin{multline}
%     g(\bm{\alpha}) = -\alpha_0 + \sum_{l \notin D(i) \setminus \{i\}}h_l(\alpha_l - \alpha_{\pi(l)})
%     +\\\sum_{l \in D(j_1)}h_l(\alpha_l - \alpha_{\pi(l)}) + \cdots + \sum_{l \in D(j_k)}h_l(\alpha_l - \alpha_{\pi(l)}).
% \end{multline}
We will see in the next section that the tree separability of
$g(\bm{\alpha})$ enables us to solve the Lagrangian dual problem with 
tree structured dynamic programming.
The Lagrangian dual problem is $d^* \defeq \max_{\substack{\bm{\alpha} \geq 0}} g(\bm{\alpha})$.
% \begin{equation}
%     d^* \defeq \max_{\substack{\bm{\alpha} = (\alpha_0,\ldots,\alpha_n)\\\bm{\alpha} \geq 0}}\{-\alpha_0 + \textstyle\sum_{i=1}^n h_i(\alpha_i - \alpha_{\pi(i)})\}.
% \end{equation}
Since $\bm{\alpha} \geq \mathbf{0}$, it is clear that $d^* \leq p^*$ for an
arbitrary (not necessarily convex) set of loss functions 
$L_i$. However, when $L_i$ are convex, we obtain strong
duality $d^* = p^*$ as the constraint set is
affine \cite{boyd2004convex}.
To complete this section, we summarize our results in
the following theorem statement.
\vspace{-1.5em}
\begin{restatable}{theorem}{dualproblem}
    Let $\tree$ be a clonal tree on $n$ mutations. If the loss function separates as $L(\mathbf{f})=\sum_{i=1}^n L_i(f_i)$ with $L_i$ all
    convex, then the PPR problem is
    equivalent to $
    % \begin{equation}
        \max_{\bm{\alpha}\in \mathbf{R}^{n+1}}\{-\alpha_0 + \textstyle\sum_{i=1}^n h_i(\alpha_i - \alpha_{\pi(i)}) : \bm{\alpha} \geq 0\}$,
    % \end{equation}    
    \text{where} $h_i(x) \defeq \min_f\{L_i(f) - x f\}$.
\end{restatable}

\subsection{Tree structured dual dynamic programming}
\label{subsec:tsddp_algo}
We provide a meta algorithm for solving the tree separable dual problem using
\emph{tree structured dual dynamic programming (TSDDP)}. We describe the
algorithm's basic ingredients and several properties that are conserved across different choices
of loss function.

To start, let $J_i$ be the optimal solution to the PPR problem
for the subtree rooted at node $i$ when the dual variable of the parent 
$\alpha_{\pi(i)}$ is fixed. Formally, let
\begin{equation}
    J_i(\gamma) \defeq \max_{\mathbf{\alpha} \geq 0} \{\textstyle\sum_{j \in D(i)}h_j(\alpha_j - \alpha_{\pi(j)}) : \alpha_{\pi(i)} = \gamma\}.
\end{equation}
To solve the PPR problem it is sufficient to maximize over $J_r$ since
$d^* = \max_{\alpha_0 \geq 0}\{-\alpha_0 + J_r(\alpha_0)\}$ by definition. Due to the tree
separability of the PPR problem, however, 
$J_r$ is computable from 
$J_i$ over the children $i \in \delta(r)$. Indeed, this holds recursively,
yielding the following recursion:
\begin{align}
\label{eq:recurrence_relation}
    J_i(\gamma) &= \max_{\alpha_i \geq 0}\{h_i(\alpha_i - \gamma) + \textstyle\sum_{j\in \delta(i)} J_j(\alpha_i)\}.
\end{align}

\sloppy The above recurrence then implies the following bottom-up
dynamic programming algorithm for computing the optimal value of 
PPR problem.
\begin{enumerate}[label=(\roman*),labelsep=0.5em, labelwidth=1em, left=-0.3em]
    \item \label{tsddp:step_1}Fix a  representation $\mathcal{R}(J_i)$ for each $J_i$. 
    \item \label{tsddp:step_2}Compute the representation $\mathcal{R}(J_i)$ at the leaf nodes. 
    \item \label{tsddp:step_3}Compute the representation $\mathcal{R}(J_i)$ at a node $i$ provided the representations $\mathcal{R}(J_j)$ at
    all children $j \in \delta(i)$. 
    \item \label{tsddp:step_4}Solve the one-dimensional optimization problem $\max_{\alpha_0 \geq 0}\{-\alpha_0 + J_r(\alpha_0)\}$ using the representation of the root node $\mathcal{R}(J_r)$.
\end{enumerate}
To recover the optimal solution, we 
perform top-down backtracking over the tree topology,
analogous to the backtracking performed to recover an optimal
ancestral labeling in Sankoff's algorithm \cite{sankoff1975locating}. In particular,
we recover the dual variable
$\alpha^*_0 = \argmax_{\alpha_0 \geq 0}\{-\alpha_0 + J_r(\alpha_0)\}$.
Then, given the optimal dual variable $\alpha^*_{\pi(i)}$ of the parent
$\pi(i)$ of $i$, we compute the optimal dual variable for node $i$ as
\begin{equation}
    \alpha^*_i = \argmax_{\alpha_i \geq 0}\{h_i(\alpha_i - \alpha_{\pi(i)}^*) + \textstyle\sum_{j\in \delta(i)} J_j(\alpha_i)\},
\end{equation}
where we set $\alpha_{\pi(r)} = \alpha_0$
for convenience.
Since the representations of $J_j$ have already been computed
prior to backtracking, recovering the dual variables consists of 
solving $n$ one-dimensional optimization problems. 
% With the dual variables in hand,
We finally recover the primal variables $f_i^*$ by computing
$f_i^* = \argmin_{f_i}\{L_i(f_i) - (\alpha^*_i - \alpha^*_{\pi(i)})\cdot f_i\}.$

In general, it is step \ref{tsddp:step_3}
of the TSDDP algorithm, the inductive step,
which is the most challenging to implement,
since one requires that the representation $\mathcal{R}(J_i)$ is closed under the
recurrence relation. 
However, even in the general case, $J_i$ 
possess several nice properties. In particular, $h_i$ is the
negation of the convex conjugate of $L_i$, implying that
$h_i$ is concave, even when $L_i$ is not necessarily convex (Observation \ref{obs:conjugate}).
Next, it holds that $J_i$ is always concave (Observation \ref{obs:concave}), 
implying that computing the one-dimensional 
maximizer of $J_i$ is tractable.

\subsection{Specializing TSDDP to $\ell_1$, $\ell_2$, and piecewise linear loss functions}
\label{subsec:specializing_tsddp}

Perhaps the simplest loss function is a quadratic, or $\ell_2$, loss. Indeed, one of the 
earliest methods for inferring tumor phylogenies from bulk DNA sequencing data, CITUP 
\cite{malikic_clonality_2015}, used a quadratic loss function within a quadratic 
integer programming framework. The quadratic loss generalizes
to probabilistic settings where the observed frequencies are drawn from a Gaussian 
distribution centered at the estimated frequencies 
\cite{wintersinger_reconstructing_2022,kulman2024orchard}. Jia et al. 
\cite{jia_efficient_2018} solved the PPR problem under an unweighted $\ell_2$ loss 
with an 
$\mathcal{O}(n^2)$ time algorithm by constructing a dual problem using Moreau's 
decomposition and solving it iteratively.

With TSDDP, we derive an asymptotically faster 
algorithm for the weighted $\ell_2$ loss. 
To derive this algorithm, we fix our computational
representation $\mathcal{R}(J_i)$ to be
the value $J_i(0)$, along with the intercept, slopes, and breakpoints
of the piecewise linear derivative $J_i'$. Computing the
representation of the leaf nodes \ref{tsddp:step_2} is easily done 
in $\mathcal{O}(1)$
time in closed form. The inductive step \ref{tsddp:step_3} takes
$\mathcal{O}(|D(i)|\log |\delta(i)|)$ time and the final one-dimensional optimization
step \ref{tsddp:step_4} takes $\mathcal{O}(n)$ time,
leading to the desired time complexity using a careful analysis.
The key technical challenge in obtaining our result is in
proving that  $J_i$ has a piecewise linear derivative and that
the representation of the derivative $J_i'$ is quickly computed.
Detailed derivations for each step of the algorithm 
are provided in Supplementary Results.

\begin{theorem}
\label{thm:algo_l2_result}
TSDDP solves the PPR problem for the (weighted) $\ell_2$ loss  $L(\mathbf{f})=\sum_{i=1}^n w_i(f_i - \tilde{f}_i)^2$ in $\mathcal{O}(\min\{n^2,n\bar{d}\log r\})$ time where $\mathbf{w} \in \mathbb{R}_{\ge0}^n$ are fixed weights, $\bar{d} \defeq \frac{1}{n}\sum_{i=1}^nd_i$ is the average depth of a node in $\tree$, and $r \defeq \max_{i=1}^n|\delta(i)|$ is the maximum out-degree. 
\end{theorem}

Thus, we improve upon the $\mathcal{O}(n^2)$ complexity of the Jia et al.~\cite{jia_efficient_2018} algorithm.
Another key advantage of our algorithm 
% for the $\ell_2$ loss
% over the algorithm developed in Jia et al. \cite{jia_efficient_2018} 
is that \emph{almost all}
trees have $\mathcal{O}(\sqrt{n})$ diameter
and $\mathcal{O}(\log n)$ maximum out-degree under 
\rebuttal{graph theoretic models of random trees}
\cite{addario2024random}. 
In addition, when trees are restricted to being binary 
\rebuttal{and are generated under a branching process model}, they typically have 
$\mathcal{O}(\log n)$ diameter \cite{devroye1987branching}. Consequently, our algorithm for the $\ell_2$ loss has $\mathcal{O}(n^{3/2}\log\log n)$ expected complexity for random trees and
$\mathcal{O}(n\log n)$ expected complexity for random binary
trees. The worst-case $\mathcal{O}(n^2)$ runtime
appears when $\tree$ is a path (i.e. $\bar{d} \approx \frac{n}{2}$).
% ,
% which is quite rare in practice.

Arguably, the next simplest loss function is the $\ell_1$ loss, which
is found in several methods \cite{el-kebir_reconstruction_2015, el2016inferring, myers_calder_2019, schmidt2024regression} for inferring tumor phylogenies
from bulk DNA sequencing data. To solve the PPR problem under 
an unweighted $\ell_1$ loss, \rebuttal{our previous work} \cite{schmidt2024regression} developed an
algorithm running in 
$\mathcal{O}(nd)$ time, where $d$ is the depth of $\tree$,
by exploiting linear programming (LP) duality and the geometry of the $\ell_1$ loss.

Using TSDDP, we extend the case of an unweighted
$\ell_1$ loss to convex piecewise linear loss functions, 
while also reducing the time complexity to $\mathcal{O}(nk\log^2({nk}))$. To derive this 
algorithm, we fix \ref{tsddp:step_1} the computational representation $\mathcal{R}(J_i)$ to be
the slopes, breakpoints, and intercept 
of $J_i$, which is shown
to be a (concave) piecewise linear function. 
The key technical insight in obtaining the improved runtime is observing that the representations $\mathcal{R}(J_i)$
can be efficiently manipulated by storing the breakpoints and slopes in a specialized data
structure which supports the addition and infimal
conjugation of convex, piecewise linear functions \cite{tseng1996computing}. Using such a data structure,
steps \ref{tsddp:step_2} and \ref{tsddp:step_3}
take an average of $\mathcal{O}(k\log^2(nk))$ time.
As the final one-dimensional optimization
step \ref{tsddp:step_4} consists of evaluating the representation
$J_r$ at all breakpoints, this leads the desired
time complexity of 
$\mathcal{O}(nk\log^2(nk))$. Detailed derivations are
provided in Supplementary Results.

\begin{theorem}
\label{thm:algo_pll_result}
TSDDP solves the PPR problem for a convex, piecewise linear loss function \rebuttal{$L(\mathbf{f})=\sum_{i=1}^n \sum_{j=1}^k (c_{i,j} + m_{i,j}f_i)\cdot\mathbbm{1}( f_i \in [x_{i,j-1}, x_{i,j}))$} in $\mathcal{O}(nk \log^2(nk))$ time \rebuttal{where $x_{i,j}$ give the $k$ breakpoints of $L(\mathbf{f})$ with respect to each $f_i$}.
\end{theorem}

\subsection{Extending TSDDP to arbitrary loss functions}
\label{subsec:extending_tsddp}

A key advantage of solving the PPR problem for the
convex quadratic and piecewise linear loss functions is that it enables
approximation of non-linear (convex) loss functions. Here, we present
two such approaches to solving PRR for arbitrary convex loss 
functions using \ourmethod for the special cases of the $\ell_2$ and
piecewise linear loss functions as a subroutine.
We then apply these algorithms to the binomial and beta-binomial loss functions.

\subsubsection{A structural alternating directions method of multipliers approach}
The alternating directions method of multipliers (ADMM)
\cite{boyd2011distributed} reduces
a constrained convex optimization to a sequence of \emph{simpler} convex
subproblems. It has recently been observed
\cite{rontsis2022efficient} that 
properly applying ADMM to difficult convex optimization problems results
in fast algorithms able to exploit problem structure.
Here, we apply ADMM to the PPR problem resulting in an algorithm which alternately
solves \emph{i)} $n$ one-dimensional convex optimization problems and \emph{ii)} the $\ell_2$ case of PPR.

We start with the primal form \eqref{prob:primal_opt} of PPR and replace
the hard constraint $\mathbf{u} \geq 0$, $\mathbf{u}^T\mathbbm{1} \leq 1$ 
with the convex indicator function $g$ where 
$g(\mathbf{u}) = 0$ if $\mathbf{u} \geq 0$, $\mathbf{u}^T\mathbbm{1} \leq 1$, and $g(\mathbf{u}) = \infty$ otherwise.
Then, we obtain the following equivalent form of the PPR problem:
\begin{equation}
\label{eq:admm_primal_form}
    \min_{\mathbf{f}, \mathbf{u} \in \mathbb{R}^n} \{\textstyle\sum_{i=1}^n L_i(f_i) + g(\mathbf{u}) : 
    \mathbf{B}^T\mathbf{u}=\mathbf{f}\}.
\end{equation}

Following \cite{boyd2011distributed}, we introduce the \emph{augmented Lagrangian} 
$\mathcal{L}_\rho(\mathbf{u},\mathbf{f},\mathbf{y}) \defeq \sum_{i=1}^nL_i(f_i) + g(\mathbf{u})+\mathbf{y}^T(\mathbf{B}^T\mathbf{u}-\mathbf{f}) + (\rho/2)\lVert \mathbf{B}^T\mathbf{u} - \mathbf{f}\rVert_2^2,$
where $\rho > 0$ is a scalar hyperparameter and $\mathbf{y} \in \mathbb{R}^n$ is the dual variable. By Lagrangian duality theory, solving \eqref{eq:admm_primal_form} is
equivalent to finding a saddle point of $\mathcal{L}_\rho$. To find such a point, ADMM 
employs an iterative algorithm which at each iteration,
minimizes $\mathbf{f}$,
then $\mathbf{u}$, and finally updates the dual variable \rebuttal{$\mathbf{y}$} in an
ascent step. Specifically, ADMM performs the following iterations starting at an initial solution $(\mathbf{u}^{(0)}, \mathbf{f}^{(0)}, \mathbf{y}^{(0)})$:\vspace{-0.5em}
\begin{align*}
    \mathbf{f}^{(t+1)} &= \argmin_{\mathbf{f}}\left\{\sum_{i=1}^nL_i(f_i) + \frac{\rho}{2}\lVert\mathbf{B}^T\mathbf{u}^{(t)} - \mathbf{f}+\mathbf{w}^{(t)}\rVert_2^2\right\}\\
    \mathbf{u}^{(t+1)} &= \argmin_{\mathbf{u}}\left\{g(\mathbf{u}) + \frac{\rho}{2}\lVert\mathbf{B}^T\mathbf{u} - \mathbf{f}^{(t+1)}+\mathbf{w}^{(t)}\rVert_2^2\right\}\\
    \mathbf{w}^{(t+1)}&=\mathbf{w}^{(t)}+\mathbf{B}^T\mathbf{u}^{(t+1)}-\mathbf{f}^{(t+1)},
\end{align*}
where $\mathbf{w}^{(t)} \defeq \frac{1}{\rho}\mathbf{y}^{(t)}$ is the rescaled dual variable.

The $\mathbf{f}$-update, by separability of the objective, consists in solving
$n$ one-dimensional convex minimization problems. The $\mathbf{u}$-update consists
of solving the PPR problem for the $\ell_2$ loss $L_i(f_i) = (f_i - \tilde{f}_i)^2$
where $\tilde{f}_i = f_i^{(t)}-w_i^{(t)}$ is a perturbation of the frequency
at the $t^\text{th}$ iteration. The $\mathbf{w}$-update consists only of a matrix-vector
product, which, by the combinatorial 
properties of $\mathbf{B}$ \cite{schmidt2024regression}, 
takes $\mathcal{O}(n)$ time to perform.

\subsubsection{A piecewise linear approximation approach}
Approximation of non-linear functions
with piecewise linear loss functions is a well-studied technique
in both the optimization \cite{geissler2011using}
and neural network literature \cite{hanin2019universal},
and is justified by a universal approximation theorem
which states that arbitrary convex functions can be approximated
by convex piecewise linear functions with a small number of pieces.

Given a set of differentiable, convex loss functions $L_i$, we provide two
algorithms for solving the PPR problem using piecewise linear
approximation. The first algorithm, called \emph{Piecewise Linear Approximation with $k$ segments} (\emph{PLA-$k$}), 
performs the following steps:
\begin{enumerate}[labelsep=0.5em, labelwidth=1em, left=0.3em]
    \item Select $k - 1$ breakpoints $x_1 = \frac{1}{k}, 
    % x_2 = \frac{2}{k}, 
    \ldots, x_{k - 1} = \frac{k - 1}{k}$.
    \item Get 1$^\text{st}$-order Taylor expansion $g_{i,j}$ of $L_i$ at 
    each  $x_j$.
    \item Define the piecewise linear approximation $\tilde{L}_i$ as the pointwise maximum over the Taylor approximations: 
$\tilde{L}_i(f_i) = \max_{1 \leq j \leq k}g_{i,j}(f_i)$.
    \item Solve the PPR problem using TSDDP with piecewise linear loss functions $\tilde{L}_i$.
\end{enumerate}
From the definition
of convexity, 
it follows that $\tilde{L}_i$ underestimates $L_i$ and
converges to $L_i$ pointwise as $k \rightarrow \infty$.
The total runtime of PLA-$k$ is dominated
by the final step, leading to a time complexity of $\mathcal{O}(nk\log^2(nk))$. Further, using a standard
argument, we quantify the error of PLA-$k$ for 
Lipschitz continuous loss functions $L_i$, as stated
in the following theorem.
\begin{theorem}
\label{thm:pla_k_lipschitz}
Let $\tree$ be a clonal tree on $n$ mutations. Suppose $L_i$ is $\beta$-Lipschitz continuous and $\tilde{L}_i$
was constructed using PLA-$k$. Then,
$    \lvert L^*(\tree) - \tilde{L}^*(\tree) \rvert \leq \frac{n\beta}{k}.$
\end{theorem}


\sloppy The second algorithm, called \emph{Progressive Piecewise Linear Approximation} (\emph{PPLA}), is slightly more sophisticated, instead \emph{progressively}
performing piecewise linear approximation, updating
the frequency bounds at each step of the algorithm \rebuttal{(see Supplementary Methods).}

\vspace{-0.5em}
% \subsection{\ourmethod algorithm}
% \label{subsec:fastppm}

% \fastppm is an open-source implementation of
% the TSDDP algorithms for the $\ell_2$, 
% % convex piecewise linear,
% binomial (via PLA, PPLA and ADDM) and beta-binomial (via PLA and PPLA) loss functions.
% %As input, \fastppm take a clonal tree $\tree$ along with either a variant and total read count matrix
% %or a frequency matrix. As output, 
% %\fastppm returns the optimal
% %objective value along with the inferred frequency matrix. 
% \fastppm
% is implemented in \Cpp as both a shared library and command-line
% interface. 
% \fastppm provides Python bindings using PyBind.
% % ,
% % making \fastppm easy-to-use in existing tumor phylogeny
% % inference pipelines.
% \fastppm is available at: \url{github.com/elkebir-group/fastppm.git}.
\vspace{-1.5em}
\section{Results}
\subsection{Fast and accurate regression using \fastppm}
\label{sec:results_regression}

\begin{figure}[t]
    \centering
    \includegraphics[width=\linewidth]{figures/Kebir.258.Fig2.pdf}
        \vspace{-2em}
    \caption{\label{fig:regression_runtimes} Wall-clock runtime 
    of existing algorithms for the \problemfull problem across 
    $90$ tumor phylogenies 
    for the \rebuttal{\textbf{a)} $\ell_2$ and \textbf{b)} 
    binomial}
    loss functions.
    For the $\ell_2$ loss, all methods inferred the same optimal solution whereas Fig.~\ref{sfig:binomial_objective_comparison} shows the objective value differences across methods for the binomial loss.
    }
    \vspace{-2em}
\end{figure}
    
We evaluated the performance of \fastppm against five existing
methods for the \problemfull problem under
an $\ell_2$ and binomial loss. For both losses,
we compared \fastppm against the state-of-the-art convex programming solvers
CVXOPT \cite{andersen2013cvxopt}, ECOS \cite{Domahidi2013ecos}, Mosek \cite{mosek}, and 
Clarabel \cite{Clarabel_2024}. For the $\ell_2$ loss,
we additionally compared against the projectppm solver developed 
in \cite{jia_efficient_2018, ray2019exact}.
To evaluate each method, we simulated $90$ tumor phylogenies,
measuring the runtime and loss of the inferred frequencies
% for each simulated instance
(see Supplementary Methods for details). 
In addition to the observed frequencies (for $\ell_2$ loss) or the variant and total read counts (for binomial loss), all methods were provided the ground-truth simulated tree and were run in single-threaded mode on a 2.4 GHz CPU with 4 GB RAM.

 
In terms of the $\ell_2$
loss, \fastppm was on average $111.1\times$ faster than projectppm \rebuttal{(Fig.~\ref{fig:regression_runtimes}a)}, ranging from $33.3\times$ faster when the number of mutations was small ($n = 100$) to $163.2\times$ faster 
when the number of mutations was large ($n = 4000$). Compared to general-purpose convex programming solvers, \fastppm yielded another
order of magnitude improvement, outperforming the commercial solver Mosek by $858.49\times$ on average \rebuttal{(Fig.~\ref{fig:regression_runtimes}a)}. Since the $\ell_2$ loss is strictly convex and all
solvers exactly solve the optimization problem, the inferred objective
values were identical.

For the binomial loss, conic
programming solvers ECOS \cite{Domahidi2013ecos}, Mosek \cite{mosek}, and Clarabel \cite{Clarabel_2024} struggled
to terminate without error on the vast majority of instances (54/270, see Fig.~\ref{sfig:binomial_success_comparison}).
%, even when the frequencies were additionallyconstrained to lie in the closed interval $[\epsilon, 1- \epsilon]$ 
%We suspect the termination issues are related to poor conditioning of the loss function near the boundaries: $L_i(f) \rightarrow \infty$as $f \rightarrow 0$ or $f \rightarrow 1$. 
Although CVXOPT \cite{andersen2013cvxopt} terminated on all instances, all three modes of \fastppm (Section \ref{subsec:extending_tsddp}) were several orders of magnitude faster \rebuttal{(Fig.~\ref{fig:regression_runtimes}b)}.
Specifically, \fastppm-ADDM, \fastppm-50-PLA, \fastppm-100-PLA, and \fastppm-PPLA were
a mean of $400.1 \times$, $43.8 \times$, $22.3 \times$,
and $13.6\times$ faster than CVXOPT, respectively. The loss of the solutions inferred
by \fastppm-ADMM, \fastppm-50-PLA, and \fastppm-100-PLA was at most $4\%$ higher than that inferred by CVXOPT, while
the loss inferred by \fastppm-PPLA 
was similar or slightly lower than that inferred
by CVXOPT (Fig.~\ref{sfig:binomial_objective_comparison}).

In summary, \fastppm was at least an order of magnitude faster than existing
methods while achieving nearly identical solutions on all problem
instances \rebuttal{(Fig.~\ref{fig:regression_runtimes})}.
In addition, we compared the binomial and beta-binomial loss implemented using fastppm-PPLA on overdispersed simulation data \rebuttal{(i.e. with increased variance relative to a binomial distribution)}, finding that a beta-binomial loss better infers ground-truth frequencies (Fig.~\ref{sfig:beta_binomial_small_scale}).

% Runtime (ms) of PPLA and difference in the inferred and true frequency
%         matrices when inferring frequencies using a beta-binomial and binomial loss function. Simulated data has $n = 50$ mutations, $s = 100$ samples,
%         and $c = 20$ coverage. Variant read counts were generated using
%         the beta-binomial distribution with precision parameter $s = 2.0$.


\subsection{Improved tree inference using \fastppm}

% \begin{figure}[t]
%     \centering
    
%     \vspace{-2em}
%     \caption{\label{fig:sapling_figure} Number of successes within a twelve-hour time limit,  wall-clock runtime (seconds), and tree
%     inference error of 
%     Sapling \cite{qi2024sapling} and Sapling$^*$ across $120$ simulated tumor
%     phylogenies. Sapling$^*$ is the result of replacing
%     the CVXOPT solver for the binomial loss 
%     in Sapling with \fastppm-ADMM.
%     }
% \end{figure}

\begin{figure}[t]
    \centering
    \includegraphics[width=\linewidth]{figures/Kebir.258.Fig3.pdf}
    \vspace{-2em}
    \caption{\label{fig:search_figure} Number of successes within a twelve-hour time limit,  wall-clock runtime (seconds), and tree
    \rebuttal{inference accuracy} across three different methods.
    \textbf{a)} 
    % Comparison of Sapling \cite{qi2024sapling} and Sapling$^*$ across $120$ simulated tumor,  where 
    Sapling$^*$ is the result of replacing
    the CVXOPT solver for the binomial loss 
    in Sapling~\cite{qi2024sapling} with \fastppm-ADMM.
    \textbf{b)} 
    % Comparison of CITUP \cite{malikic_clonality_2015} and CITUP$^*$ across $180$ simulated tumor
    % phylogenies, where 
    CITUP$^*$ is the result of replacing
    the CPLEX solver in CITUP~\cite{malikic_clonality_2015}  for the $\ell_2$ loss with \fastppm-L2.
    \textbf{c)} 
    % Comparison of Orchard \cite{kulman2024orchard} and Orchard$^*$ across $120$ simulated tumor phylogenies, where 
    Orchard$^*$ is the result of replacing
    the projectppm \cite{jia_efficient_2018} solver in Orchard~\cite{kulman2024orchard}  for the $\ell_2$ loss with \fastppm-L2.
    }
    \vspace{-1em}
\end{figure}

% \begin{figure}[ht]
%     \centering
    
%     \caption[]{
%         \label{sfig:orchard_figure}
%         Number of successes within a twelve-hour time limit,  wall-clock runtime (seconds), and tree
%     inference error of 
%     Orchard \cite{kulman2024orchard} and Orchard$^*$ across $180$ simulated tumor
%     phylogenies. Orchard$^*$ is the result of replacing
%     the projectppm \cite{jia_efficient_2018} solver in Orchard for the $\ell_2$ loss with \fastppm-L2.
%     }
% \end{figure}

While the previous experiments assessed \fastppm on a fixed ground-truth tree, we next evaluated \fastppm's ability to improve upon three existing phylogenetic
inference pipelines: Sapling \cite{qi2024sapling}, CITUP \cite{malikic_clonality_2015} and Orchard \cite{kulman2024orchard}.
Specifically, we modified the existing software for all three tools
by replacing calls to existing solvers with calls to \fastppm, obtaining three
new tools: Sapling$^*$, CITUP$^*$ and Orchard$^*$. The modifications consisted of fewer than fifty lines of code in each case. 
For each altered method, we compared the runtimes and distances to the ground-truth tree using two distance measures, the parent-child distance and the ancestor-descendant distance~\cite{govek2018} (details in  Supplementary Methods).

We obtained the strongest 
improvement when replacing the CVXOPT solver in Sapling \cite{qi2024sapling}
with \fastppm-ADMM, where we obtained an average $406\times$ improvement in runtime
for $n = 50$ mutations and an increase in method accuracy (\rebuttal{Fig.~\ref{fig:search_figure}a} and \ref{sfig:sapling_ad_distance}). Further,
while Sapling was unable to infer phylogenies for instances beyond $n = 50$ mutations
within a twelve hour time-limit, Sapling$^*$ successfully inferred phylogenies on all
instances with $n = 500$ mutations.
The next largest improvement was found with CITUP$^*$,
which obtained a $5$-$10\times$ improvement in runtime and
an improved rate of successful termination within a twelve-hour
time limit over CITUP while achieving similar
accuracy in recovering the true phylogeny 
(\rebuttal{Fig.~\ref{fig:search_figure}b} and \ref{sfig:citup_ad_distance}). Finally, Orchard$^*$
obtained a $3$-$5\times$ improvement in runtime while
maintaining similar accuracy in recovering the true phylogeny
as compared to Orchard
(\rebuttal{Fig.~\ref{fig:search_figure}c} and \ref{sfig:orchard_ad_distance}).

In summary, we find that incorporating \fastppm in existing tumor phylogeny inference methods provides substantial improvements in runtime, supporting  larger instances with little to no degradation in performance across all three methods.

\subsection{Accurate phylogenetic reconstruction from 
low-coverage DNA sequencing data}

\begin{figure}
    \centering
    \includegraphics[width=\linewidth]{figures/Kebir.258.Fig4.pdf}
    \vspace{-2em}
    \caption{
         \label{fig:lowcoverage}
         \rebuttal{
         \textbf{a)} Wall-clock runtime (s), \textbf{b)} F1 score,
         and \textbf{c)} ancestor-descendant distance for the phylogenies
         inferred by Sapling$^*$, Orchard$^*$, and Orchard \cite{kulman2024orchard} on}
         simulated $20\times$ coverage bulk DNA sequencing data.
    }
\end{figure}
To demonstrate the utility of directly modeling binomial loss rather than approximating the loss, we simulated 
$40$ tumor phylogenies at $20\times$ coverage
and assessed how well the three top-performing methods, \rebuttal{
Sapling$^*$, Orchard$^*$, and Orchard, recovered the true phylogeny.}
% (Supplementary Methods). 
We hypothesized that because \rebuttal{Orchard and Orchard$^*$} rely on the $\ell_2$
loss for phylogenetic inference, while Sapling$^*$
directly models read counts via the  binomial loss, the latter would produce more accurate phylogenies on such shallow sequencing data.
% Motivated by Sapling$^*$'s speed when
% using \fastppm-ADMM, we first 
% modified Sapling$^*$ to employ a more comprehensive search
% at each iteration of its search procedure, slightly
% increasing the runtime but improving accuracy.

Confirming our hypothesis, we found that Sapling$^*$ outperformed Orchard
and Orchard$^*$
in terms of both runtime and reconstruction accuracy on low
coverage simulated bulk DNA sequencing data (Fig.~\ref{fig:lowcoverage}). 
For example, on low-coverage data with $n = 50$ mutations and $m = 50$ samples,
\rebuttal{Orchard and Orchard$^*$ inferred phylogenies with a mean F1 score of $0.84$ and $0.82$}, while the phylogenies inferred by Sapling$^*$ had a mean
F1 score of $0.90$. As the number of mutations increased, the trend
held, with the performance of both methods degrading as the
number of mutations increased \rebuttal{(Fig.~\ref{fig:lowcoverage}b,c)}.
In terms of runtime, Sapling$^*$ was at least twice as fast as Orchard across
all instances \rebuttal{(Fig.~\ref{fig:lowcoverage}a)}. However, without the improvement in runtime due to 
\fastppm-ADMM, the runtime of \rebuttal{Sapling} would have been intractable
for most use cases. In particular, processing instances with only $n = 250$
mutations and $m = 50$ samples
would have taken an estimated $38$ hours using CVXOPT,
in contrast to an average of $10$ minutes with \fastppm-ADMM.

\subsection{Improved phylogenetic inference on a mouse model 
of colorectal cancer}

\begin{table}[t]
\begin{tabular}{@{}lccc@{}}
\toprule[1pt]
\multirow{2}{*}{Method} & \multirow{2}{*}{Metric}                                           & \multicolumn{2}{c}{Metric Objective} \\ \cmidrule(r){3-4}
                        &                                                                   & Down-sampled      & Original           \\ \cmidrule(r){1-4}
\rebuttal{Orchard$^*$} & $\lVert \tilde{\mathbf{F}} - \hat{\mathbf{F}} \rVert_F^2$                 & \rebuttal{4.183}       & \rebuttal{3.092} \\
Orchard & $\lVert \tilde{\mathbf{F}} - \hat{\mathbf{F}} \rVert_F^2$                 & \rebuttal{3.595}       & \rebuttal{2.448} \\
Sapling$^*$ & $\lVert \tilde{\mathbf{F}} - \hat{\mathbf{F}} \rVert_F^2$                 & \textbf{3.421}       & \textbf{2.181}    \\
\midrule
\rebuttal{Orchard$^*$} & $-\log \mathbb{P}(\mathbf{V} \mid \tree, \hat{\mathbf{F}}, \mathbf{D})$ & \rebuttal{2801.5}    & \rebuttal{10790.9} \\
Orchard & $-\log \mathbb{P}(\mathbf{V} \mid \tree, \hat{\mathbf{F}}, \mathbf{D})$ & \rebuttal{2798.4}    & \rebuttal{10793.5} \\
Sapling$^*$ & $-\log \mathbb{P}(\mathbf{V} \mid \tree, \hat{\mathbf{F}}, \mathbf{D})$ & \textbf{2771.4}    & \textbf{10720.6} \\ \bottomrule[1pt]
\end{tabular}
\vspace{0.25em}
\caption{
\label{fig:pop66_table} 
Analysis of POP66 derived xenograft data modeling
colorectal cancer in mice \cite{rehman2021colorectal}.
The fit of the frequency matrices $\hat{\mathbf{F}}$
inferred by Orchard$^*$, Orchard \cite{kulman2024orchard}, and Sapling$^*$
to the original (resp. down-sampled) variant
read count matrix $\mathbf{V}$, total read count matrix $\mathbf{D}$, and 
observed frequency matrix $\tilde{\mathbf{F}}$.
}
\vspace{-3.5em}
\end{table}

Finally, we analyzed the patient-derived xenograft POP66 from a model of
colorectal cancer in mouse, from which $m=8$ bulk samples underwent
whole-exome sequencing at 50$\times$ coverage \cite{rehman2021colorectal}.
Following the analysis in the original publication,
we excluded mutations that were
contained in copy number impacted regions and used the copy number corrected 
read counts provided by \cite{rehman2021colorectal}. After copy number correction,
$n=65$ mutations were used for the analysis in \cite{rehman2021colorectal}. 
To test the effect of directly modeling the binomial loss, 
rather than using the variant and total read counts directly
we down-sampled the total read counts to $20\times$ coverage 
(see Supplementary Methods). Then, we applied Orchard \rebuttal{and Orchard$^*$,
which use the $\ell_2$ loss,} and
Sapling$^*$, which uses \fastppm-ADMM for the binomial loss, to the down-sampled data and compared the inferred frequencies  to those inferred on the full data. 

\rebuttal{All methods completed tree inference in minutes, with Sapling$^*$ taking 3 minutes and 5 seconds, Orchard taking 4 minutes and 38 seconds, and Orchard$^*$ taking 1 minute and 49 seconds when
parallelized across a 16 core CPU.}
Notably, the original Sapling algorithm (which uses CVXOPT rather than 
\fastppm-ADMM) would have taken over 22 hours.
The phylogeny inferred by Sapling$^*$ better recapitulated
the down-sampled and original data compared to \rebuttal{the phylogenies
inferred by Orchard and Orchard$^*$} (Table \ref{fig:pop66_table}). In more detail,
we computed the $\ell_2$ error and the  binomial loss
for the frequency matrices $\hat{\mathbf{F}}$ inferred by each method
against the down-sampled and original data. For the $\ell_2$ error metric,
the frequencies $\hat{\mathbf{F}}$ inferred by Sapling$^*$ on the down-sampled data were 20\% closer
to the observed frequencies $\tilde{\mathbf{F}}$ on the original data 
(Table \ref{fig:pop66_table}). In terms of the binomial likelihood,
the frequencies $\hat{\mathbf{F}}$ inferred by Sapling$^*$ better explained 
(NLL: 10720.6) the observed variant reads
as compared to those inferred by \rebuttal{Orchard and Orchard$^*$ (NLL: 10793.5, 10790.9)} 
(Table \ref{fig:pop66_table}).  
\rebuttal{Qualitatively, the phylogenies inferred by the three methods differed
substantially (Fig.~\ref{sfig:pop66_orchard}-\ref{sfig:pop66_sapling})}. 
For example, while the Orchard \cite{kulman2024orchard} phylogeny had a truncal CNR1
mutation, the Sapling$^*$ phylogeny had a truncal
KDR mutation (Fig. \ref{sfig:pop66_orchard}-\ref{sfig:pop66_sapling}). However, the KDR and CNR1 mutations occurred relatively early
in both phylogenies, suggesting a modest level of concordance.
% between
% the trees.

These findings demonstrate that \fastppm enables the application of more accurate loss functions, whose effect becomes especially prominent in shallow coverage settings.% (where one would sequence more samples at lower coverage).

\vspace{-1.5em}
\section{Discussion}

We introduced TSDDP, a new algorithmic technique capable 
of solving the  \problemfull problem for arbitrary convex
loss functions. Using TSDDP, we built \fastppm, an easy-to-use
tool which supports several convex loss functions, including
the $\ell_2$, piecewise linear, binomial and beta-binomial
loss. 
\rebuttal{On both simulated and real data, we found that \fastppm outperforms existing specialized and general-purpose algorithms, and that this translates to significant speedups when used in existing tumor phylogeny algorithms without loss of accuracy.
}

\rebuttal{
Even when the tumor phylogeny inference problem is highly under-determined \cite{qi_implications_2019}, such as when the ratio of mutations-to-samples is large, and accurate reconstruction
is impossible, we anticipate several applications of \fastppm. 
For example, \fastppm enables inference of mutation clusters by applying phylogenetically-aware mutation clustering \cite{kulman2024orchard, schmidt2024regression} to mutation phylogenies built using \fastppm. Using inferred mutation clusters, accurate reconstruction using \fastppm becomes possible as the ratio of samples-to-clones is substantially larger. As another example, one could apply a summarization or consensus method, such as Sapling \cite{qi2024sapling} or TuELiP \cite{guang2023weighted}, to a set of plausible phylogenies found by \fastppm. As a final example, with cohort-level data \cite{jamal-hanjani_tracking_2017} one can find conserved evolutionary trajectories using a method such as MASTRO \cite{pellegrina2022discovering} as phylogenies built using \fastppm correctly capture many ancestral relationships.
}
    

As future work, the implementation of \fastppm does not leverage the TSDDP algorithm's ability to efficiently recompute the optimal objective upon
slight perturbations to the tree topology.
%Supporting re-optimization of the PPR problem would yield additional speedups of existing
%tumor phylogeny inference pipelines, which
%iteratively update candidate topologies via tree moves such as subtree prune and regraft (SPR) %\cite{wintersinger_reconstructing_2022, kulman2024orchard, qi2024sapling}. 
Second, while the PLA-$k$ algorithm appears to construct an optimal
piecewise linear approximation when the loss function is not-known
beforehand, PLA-$k$ could be improved by accounting for the structure
of specific loss functions.
%For instance, one could choose to have a denser sampling of breakpoints in regions with large changes.
Finally, we envision extending 
beyond the framework
of maximum likelihood, instead computing the marginal likelihood
with an integral over $\mathbf{f}$ respecting the \eqref{eq:SC}.

\vspace{-1.5em}


\iftoggle{showsupplement}{
\bibliographystyle{unsrtx}
\bibliography{cleaned_refs.bib}

\clearpage

\onecolumn

\setcounter{page}{1}
\newpage
\section{Supplementary Results}
\label{sec:supplementary_results}

We first state two elementary observations which hold for all loss functions
$L_i$ and will be used in the following sections.

\begin{observation}
\label{obs:conjugate}
    $h_i = -L_i^*$ where $L_i^*(x) = \sup_{f}\{x\cdot f - L_i(f)\}$ is the convex conjugate of $L_i$.
\end{observation}

\begin{observation}
\label{obs:concave}
    $J_i$ is concave.
\end{observation}

\subsection{The case of quadratic loss}
\label{suppresults:l2}

In the case of a weighted quadratic loss we have 
$L_i(f_i) = w_i(f_i - \tilde{f}_i)^2$, where $\tilde{f}_i$ denotes
the observed frequencies and $w_i \geq 0$ denotes the weight
assigned to the $i^{\text{th}}$ frequency. 
Since $h_i = -L_i^*$, where $L_i^*$ is the convex conjugate 
of the quadratic loss $L_i$, we have 
$h_i(\alpha_i) = -\left(\frac{\alpha_i^2}{4w_i}+\tilde{f}_i\alpha_i\right)$. When $i$ is a leaf, 
$J_i(\gamma) = \max_{\alpha_i \geq 0}\{h_i(\alpha_i - \gamma)\},$
and by characterizing the maximizer in terms of the derivative,
we have 
\begin{equation}
\label{eq:quad_base_case}
    J_i(\gamma) = \begin{cases} \gamma \tilde{f}_i - \frac{\gamma^2}{4w_i} &\text{if } \gamma \leq 2w_i\tilde{f}_i,\\
    w_i\tilde{f}_i^2 &\text{otherwise}.
    \end{cases}
\end{equation}
In this case, $J_i$ has a piecewise linear derivative and as we will
soon show, $J_i$ always has a piecewise linear derivative.
Consequently, we fix \ref{tsddp:step_1}
the computational representation $\mathcal{R}(J_i)$ 
to consist of the value $J_i(0)$ along with the slopes,
intercepts, and breakpoints of the derivative $J'_i$. In this
representation, the value $J_i(0)$ is stored as a scalar, while
the slopes, breakpoints and intercepts of $J_i'$ are stored in three
one-dimensional arrays sorted in ascending order of the breakpoints.
To compute the representation \ref{tsddp:step_2} of the leaves, it suffices to use \eqref{eq:quad_base_case} to obtain the representation of $J_i$,
taking $\mathcal{O}(1)$ 
time since $J_i'$ has only
a single breakpoint.


It remains to show that $J_i$ always has a piecewise
linear derivative and describe how 
to compute the representation $\mathcal{R}(J_i)$ at an internal node $i$. To do this, we assume that the
inductive hypothesis (i.e. $J_i$ has a piecewise linear derivative) holds for all descendants of node $i$. By
the base case given in \eqref{eq:quad_base_case}, 
the inductive hypothesis holds for the deepest, non-leaf
node, allowing us to propagate the claim up the tree.

Assuming that for all descendants $j$ of node $i$, 
the representations $\mathcal{R}(J_j)$ are available
and $J_j'$ is a piecewise linear function, we first characterize
the maximizer in $J_i(\gamma)$,
\begin{equation*}
\alpha_i^*(\gamma) \defeq \argmax_{\alpha_i \geq 0}\left\{h_i(\alpha_i - \gamma) + \sum_{j\in\delta(i)}J_j(\alpha_i)\right\},
\end{equation*}
where we let $\argmax$ denote the unique, left most maximizer.
Since the inner term is concave by (Observation \ref{obs:concave}), it follows that 
\begin{equation}
    \alpha_i^*(\gamma) = \inf\left\{\alpha_i \geq 0: h'_i(\alpha_i - \gamma) + \sum_{j\in\delta(i)}J'_j(\alpha_i) \leq 0\right\},
\end{equation}
where we take the infimum of the empty set to be $0$. The reason
for studying the $\argmax$ rather than the $\max$ is that
the derivative of a (piecewise) quadratic function is (piecewise) linear, and
consequently easier to work with.

Next, assuming that the derivatives $J_j'$, $j \in \delta(i)$, have at most $k_j$ pieces with $k = \sum_{j\in\delta(i)} k_j$, we write the sum
\begin{equation}
    g_i(\alpha_i) \defeq \sum_{j\in\delta(i)}J'_j(\alpha_i) = (c_0 + m_0\alpha_i)\cdot\mathbbm{1}(\alpha_i \in (b_0, b_1]) + \sum_{j=1}^k(c_j + m_j(\alpha_i-b_j))\cdot\mathbbm{1}(\alpha_i \in (b_j, b_{j+1}])
\end{equation}
where $-\infty = b_0 < b_1 < \ldots < b_k < b_{k+1} = +\infty$ are the $k$ distinct breakpoints
of the piecewise linear functions $J_j'$. As $h_i'$ is affine, we have that
\begin{align*}
h_i'(\alpha_i - \gamma) + g(\alpha_i) &= -(\tilde{f}_i + \frac{1}{2w_i}(\alpha_i - \gamma)) + (c_0 + m_0\alpha_i)\cdot\mathbbm{1}(\alpha_i \in (b_0, b_1]) + \sum_{j=1}^k(c_j + m_j(\alpha_i - b_j))\cdot\mathbbm{1}(\alpha_i \in (b_j, b_{j+1}])\\
&= (\frac{\gamma}{2w_i} - \tilde{f}_i) + (c'_0 + m'_0\alpha_i)\cdot\mathbbm{1}(\alpha_i \in (b_0, b_1]) + \sum_{j=1}^k\left[c_j' + m'_j(\alpha_i - b_j)\right]\cdot\mathbbm{1}(\alpha_i \in (b_j, b_{j+1}]),
\end{align*}
where $m'_j = m_j - \frac{1}{2w_i}$ for $j = 0, \ldots, k$,
 $c'_0 = c_0$, and $c'_j = c_j - \frac{b_j}{2w_i}$ for $j = 1,\ldots, k$. 
Then, $\alpha_i^*(\gamma)$ is the smallest point $\alpha_i \geq 0$ such that
\begin{equation}
\label{eq:alphastarcharacterization}
    \alpha_i \in (b_j, b_{j+1}] \quad\text{and}\quad c'_j + m'_j(\alpha_i - b'_j) \leq \tilde{f}_i - \frac{\gamma}{2w_i},
\end{equation}
where $b'_0 = 0, b'_1 = b_1, \ldots, b'_{k+1} = b_{k+1}.$
We can now use this relation to show that $\alpha_i^*$ is linear on certain pieces, formalized as follows.
\begin{lemma}
\label{lemma:alphastar_pieces}
    If $c_{j+1}' \leq \tilde{f}_i - \frac{\gamma}{2w_i} \leq c'_j$, then $b_j \leq \alpha_i^*(\gamma) \leq b_{j+1}$.
\end{lemma}
\begin{proof}
    If $\alpha_i < b_j$, we have $\alpha_i \in (b_{l}, b_{l+1}]$ for some $l < j$. However, since $c'_1 > c'_2 > \ldots$ from the fact that $g_i(\alpha)$ is decreasing (as $J_i$ is concave),
    this implies that $c_{l} + m_{l}(\alpha_i - b'_{l}) > c'_j.$ Consequently, $\alpha_i$ could not satisfy \eqref{eq:alphastarcharacterization} if $\alpha_i < b_j$.
    In the other direction, since $\alpha_i = b_{j+1}$ satisfies \eqref{eq:alphastarcharacterization}, no $\alpha_i > b_{j+1}$ 
    can be the smallest such $\alpha_i$ satisfying \eqref{eq:alphastarcharacterization}.
    This completes the proof.
\end{proof}
Since $h_i'(\alpha_i - \gamma) + g_i(\alpha_i)$ is linear on each piece $[b_j, b_{j+1}]$,
we derive the following explicit form of $\alpha^*_i(\gamma)$,
completing our characterization of $\alpha_i^*$.
\begin{lemma}
Let $z_j = 2w_i(\tilde{f}_i-c'_{j})$. Then,
\begin{equation}
\label{eq:alphastarexplicit}
    \alpha_i^*(\gamma) = \max\left\{\frac{\tilde{f}_i - \frac{\gamma}{2w_i} - c'_j}{m'_j} + b'_j, 0\right\} \quad\text{for}\quad z_{j} \leq \gamma \leq z_{j+1},
\end{equation}
\end{lemma}
\begin{proof}
Suppose $z_j \leq \gamma \leq z_{j+1}$. Then, if $\alpha_i^*(\gamma) > 0$, by Lemma \ref{lemma:alphastar_pieces} we have that
\begin{align*}
    \alpha_i^*(\gamma) &= \inf\{\alpha_i \geq 0 : c'_j + m'_j(\alpha_i - b'_j) \leq \tilde{f}_i - \frac{\gamma}{2w_i}\}\\
               &=  \inf\{\alpha_i \geq 0 : c'_j + m'_j(\alpha_i - b'_j) = \tilde{f}_i - \frac{\gamma}{2w_i}\}
\end{align*}
where the first equality follows from the assumption that $z_j \leq \gamma \leq z_{j+1}$
and the second from the linearity of $h_i(\alpha_i - \gamma) + g_i(\alpha_i)$ when $\alpha_i \in [b_j,b_{j+1}]$. Solving the equality for $\alpha_i^*$ and
taking care of non-negativity completes the proof.
\end{proof}

Now, we are ready to obtain an explicit form for $J_i'(\gamma)$.
In particular, we have the following form for $J_i'$.
\begin{lemma}
\label{eq:Ji_representation}
    Let $z_j = 2w_i(\tilde{f}_i-c'_{j})$ and suppose $\gamma \in [z_j,z_{j+1}]$ with $b_j \geq 0$. Then,  
    \begin{equation}
    \label{eq:ji_explicit_form}
    J_i'(\gamma) = \frac{m_j(2w_i\tilde{f}_i+b_j-\gamma)-c_j}{2w_im_j-1}.
\end{equation}
Further, $J_i'$ is piecewise linear.
\end{lemma}
\begin{proof}
    

Using the chain rule for subgradients, we have that
\begin{equation}
    \label{eq:quadratic_ji_deriv}
    J_i'(\gamma) = h_i'(\alpha_i^*(\gamma) - \gamma)[\alpha_i^*(\gamma) - \gamma]' + g_i(\alpha_i^*(\gamma))[\alpha_i^*(\gamma)]'.
\end{equation}
Since $h_i'$ is affine, an explicit expression for the first term
is straightforward to compute. Next, we note that by Lemma \ref{lemma:alphastar_pieces}, $\alpha_i^*$ is piecewise linear. Since $g_i$ is also piecewise linear, this implies that
$J_i'$ is piecewise linear with a finite number of pieces.

% Of course, proving that $J_i'$ is piecewise linear is not the end of our road:
% we would also like to quickly compute the representation $\mathcal{R}(J_i)$.
% By construction, computing the representation of $\mathcal{R}(J_i)$ is equivalent to
% computing the slopes and intercepts of $J_i'$, as well as the value $J_i(0)$.
% We will thus derive an explicit form of $J_i'$ in which we are able to read
% off the intercepts and slopes of $J_i'$.

Next, note that $\alpha_i^*$ is monotonically increasing: to see this, observe $m'_j \leq 0$ by the concavity of $J_i$ and $h_i'$, and use the expression given in Lemma \ref{lemma:alphastar_pieces}.
A quick computation then reveals $\alpha_i^*(z_j) = b_j$, provided $b_j \geq 0$, 
implying $\alpha^*_i([z_j, z_{j+1}]) = [b_j, b_{j+1}]$.
Using \eqref{eq:quadratic_ji_deriv}, it then
follows that $J_i'$ is also linear
when $\gamma \in [z_j, z_{j+1}]$, since then $\alpha_i(\gamma) \in [b_j, b_{j+1}]$.
Taking advantage of this linearity, plugging in \eqref{eq:alphastarexplicit} 
to \eqref{eq:quadratic_ji_deriv}, 
and performing algebraic manipulations verified using the computer algebra 
system Mathematica v14.1, we obtain \eqref{eq:ji_explicit_form}.
\end{proof}

Setting $l = \min\{j : b_j \geq 0\},$ we have obtained an explicit
form for $J_i'$ for all $\gamma \geq z_l$. In particular, from $z_l$ to
$\infty$, $J_i'(\gamma)$ is piecewise linear with breakpoints $z_l \leq \ldots \leq z_{k}$ and slopes and intercepts given by \eqref{eq:ji_explicit_form}.
Thus, in $\mathcal{O}(k)$ time we are able to compute the slopes, intercepts
and breakpoints of $J_i'(\gamma)$ for $\gamma \geq z_l$, nearly completing
\ref{tsddp:step_3} of the TDSPP algorithm. 
To the left of $z_l$, there can be at most one additional breakpoint,
which is somewhere on the interval $[b_{l - 1}, b_l]$. By a similar
line of reasoning, we can find this breakpoint, called $x$, using Lemma 
\ref{lemma:alphastar_pieces}. Clearly, for $\gamma \in [x, b_l]$, 
$J_i'(\gamma)$ is again linear, with its slope and intercept easily 
computed. Since for all $\gamma \leq x$, $J_i'(\gamma) = 0$, we have
completely described the slopes and intercepts of $J_i'$ using
only $\mathcal{O}(k)$ time. Further, we have shown that the
total number of distinct breakpoints in $J_i'$ is bounded by $k$, the total
number of breakpoints in the functions $J_j'$, $j = 1, \ldots, k$.
We are now ready to complete the proof of Theorem \ref{thm:algo_l2_result}.

\begin{proof}[Proof of Theorem \ref{thm:algo_l2_result}.]
For the base case
\ref{tsddp:step_2} of a tree
with a single node it suffices to compute the representation
of a single leaf, which by \eqref{eq:quad_base_case} takes
$\mathcal{O}(1)$ time. 

For the inductive step \ref{tsddp:step_3}, consider
a tree $\tree$ with $n$ nodes and $l = |\delta(r)|$ subtrees
$\tree_{i_1}, \ldots, \tree_{i_{l}}$ rooted at the children $\delta(r) = \{i_1, \ldots, i_l\}$ of the root vertex $r$ of $\tree$ and suppose the representations
$\mathcal{R}(J_{i_1}), \ldots, \mathcal{R}(J_{i_l})$ have already been computed.
To compute
$\mathcal{R}(J_i)$, we first compute $g_i = J'_{i_1} + \cdots + J'_{i_l}$, which
consists of the summation of $l$ piecewise linear functions with a total of $n - 1$ breakpoints, following the preceding arguments. This summation can be performed
in at most $C_1n\log(l)$ time for some constant $C_1$ by recursively merging the $l$ arrays
of sorted breakpoints in the representations $\mathcal{R}(J_{i_j})$ while keeping track of the associated slopes. Then, using Lemma \ref{eq:Ji_representation} and the preceding arguments, we compute $J_i'$ using an additional $C_2n$ time
for some constant $C_2$. To compute the intercept $J_i(0)$ also takes $C_2n$ time, using the equality $J_i(0) = h_i(\alpha_i^*(0)) + J_{i_1}(\alpha_i^*(0)) + \cdots + 
J_{i_R}(\alpha_i^*(0))$.

Adding the time taken at each node, it takes a total of $T$ time to compute
the representation $\mathcal{R}(J_r)$ of the root vertex:
\begin{equation}
    T = \sum_{v\in V(\tree)}(2C_2S_v+C_1S_v\log R_v),
\end{equation}
where $S_v = |V(\tree_v)|$ is the size of the subtree rooted at $v$ and
$R_v = |\delta(v)|$ is the number of children of vertex $v$. We bound $T$ using Holder's
inequality in two different ways. First,
we have 
\begin{align*}
    T &= \sum_{v\in V(\tree)}(2C_2S_v+C_1S_v\log R_v)\\
     &\leq 2C_2\cdot\sum_{v\in V(\tree)}n+C_1\cdot\sum_{v\in V(\tree)}S_v\log R_v &&\text{since } S_v \leq n,\\
     &\leq 2C_2n^2+C_1(\max_{v \in V(\tree)}S_v)\cdot (\sum_{v\in V(\tree)}\log R_v) &&\text{using Holder's inequality},\\
     &\leq 2C_2n^2+C_1n^2 &&\text{since} \sum_{v\in V(\tree)}R_v=n-1 \text{ and }S_v \leq n,
\end{align*}
yielding a runtime bound of $\mathcal{O}(n^2)$. Second, let 
$S = \frac{1}{n}\sum_{v\in V(\tree)}S_v$,
we then have
\begin{align*}
    T &= \sum_{v\in V(\tree)}(2C_2S_v+C_1S_v\log R_v)\\
    &= 2C_2nS+ C_1\sum_{v\in V(\tree)}S_v\log R_v &&\text{by definition of } S,\\
    &\leq 2C_2nS+C_1(\sum_{v\in V(\tree)}S_v)\cdot(\max_{v\in V(\tree)}\log R_v) &&\text{using Holder's inequality},\\
    &= 2C_2nS+C_1nS\cdot(\max_{v\in V(\tree)}\log R_v).
\end{align*}
This yields the second runtime bound of $\mathcal{O}(nS\log R) = \mathcal{O}(Sn\log R)$.
However, it is well known that $S = \frac{1}{n}\sum_{v\in V(\tree)}(1 + d_v) = 1 + \bar{d}$ where $d_v$ is the distance
of $v$ from the root to $v$. This is because in computing $\sum_{v \in V(\tree)}S_v$,
each node $v$ is counted a total of $d_v + 1$ times, once for each ancestor of $v$.
Consequently, we obtain a third bound of $\mathcal{O}(n\bar{d}\log R)$, completing
the proof.
\end{proof}

\subsection{The case of convex piecewise linear loss}
\label{subsec:algo_piecewise}
\newcommand{\conv}{\,\square\,}
In the case of a convex, piecewise linear loss function
with $k$ breakpoints, we have 
\rebuttal{
\begin{equation}
    L_i(f_i)=\sum_{j=1}^k(c_{i,j}+m_{i,j}f_i)\mathbbm{1}(f_i\in(x_j,x_{j+1}]),
\end{equation}
}
where \rebuttal{$-\infty=x_0 < x_1 < x_2 < \ldots < x_{k+1} = +\infty$}
are the $k$ distinct breakpoints of $L_i$.
To design our TSDDP algorithm for this class of loss
functions, we show that steps \ref{tsddp:step_1}-\ref{tsddp:step_4} consist solely of the operations
of addition, conjugation, and infimal convolution \cite{boyd2004convex}
of convex piecewise linear functions, for which
specialized algorithms and data structures have
been developed \cite{tseng1996computing}.

Specifically, given two convex functions $f, g : \mathbb{R} \rightarrow \mathbb{R} \cup \{\pm \infty\},$
we denote by $f + g$ the sum, by $f \conv g$ the \emph{infimal convolution}, and by $f^*$ the \emph{convex conjugate}
which are defined pointwise as,
\begin{equation*}
    (f+g)(x) = f(x)+g(x), \quad  (f\conv g)(x) = \inf_{y}\{f(y)+g(x-y)\}, \quad\text{and}\quad f^*(x) = \sup_{y}\{xy-f(y)\}.
\end{equation*}
Importantly, we note that the infimal convolution is related to conjugation through the identity
\begin{equation}
    f \conv g = (f^*+g^*)^*.
\end{equation}
Under this notation, it follows that both steps \ref{tsddp:step_2} and \ref{tsddp:step_3} of the
TSDDP algorithm can be written in terms of the
three aforementioned operations. Namely, for a vertex
$i$, we have that
\begin{align}
    J_i(\gamma) &= \sup_{\alpha_i \geq 0}\{h_i(\alpha_i - \gamma) + \sum_{j \in \delta(i)}J_j(\alpha_i)\}\\
    &= \sup_{\alpha_i}\{h_i(\alpha_i - \gamma) + \sum_{j \in \delta(i)}J_j(\alpha_i) - I(\alpha_i)\}&\text{by defining } I(\alpha_i) \defeq \begin{cases}
        \infty &\text{if } \alpha_i \leq 0,\\
        0 &\text{otherwise}.
    \end{cases}\\
    &= -\inf_{\alpha_i}\{-h_i(\alpha_i - \gamma) - \sum_{j \in \delta(i)}J_j(\alpha_i) + I(\alpha_i)\} &\text{using } \sup_xf(x) = -\inf_{x}\{-f(x)\}, \\
    &= -((I - \sum_{j\in\delta(i)}J_j)\conv (-h_i)) &\text{by definition of } \conv,\\
    &=-((I - \sum_{j\in\delta(i)}J_j)\conv L_i^*) &\text{by Observation \ref{obs:conjugate}}. \label{eq:operational_form_Ji}
\end{align}
That is, computing the representation
$\mathcal{R}(J_i)$ is equivalent to computing
the representation after performing the operations of 
summation and conjugation, followed by infimal convolution.

In more detail, at a leaf vertex $i$, it follows
from \eqref{eq:operational_form_Ji} that $J_i = -(I \conv L_i^*) = -(I^* + L_i)^*,$ which is the
negation of the conjugation of a convex, piecewise linear function. From Observation 1 in \cite{tseng1996computing}, it follows $J_i$ is
concave and piecewise linear with $k$ breakpoints, where
the breakpoints of $L_i$ become the slopes of $J_i$ and
the slopes of $L_i$ become the breakpoints of $J_i$.
Inductively assuming that $J_j$ are concave and piecewise linear for all children $j \in \delta(i)$, we have that $I - \sum_{j\in\delta(i)}J_j$ is convex and piecewise linear. Again applying Observation 1 from \cite{tseng1996computing}, it follows that $J_i =-((I - \sum_{j\in\delta(i)}J_j)\conv L_i^*)$ is concave
and piecewise linear.

Since $J_i$ is a concave, piecewise linear function,
we fix \ref{tsddp:step_1} the representation $\mathcal{R}(J_i)$ to consist
of the slopes, breakpoints, and intercept of $J_i$. However,
rather than na\"ively storing the slopes and breakpoints in an array or a 
linked list, we use the representation described in \cite{tseng1996computing}
which represents the breakpoints and slopes in a balanced binary search tree by storing the \emph{difference} in the slopes and breakpoints on 
the nodes of the tree. Indeed, using such a representation, 
\cite{tseng1996computing} proves (see Proposition 6.1) that obtaining the
representation of the sum of $l$ concave, piecewise linear functions with $k_1 \leq \ldots \leq k_l$
breakpoints, $K = \sum_{i=1}^{l-1}k_i$, takes $\mathcal{O}(K\log^2 K)$ time.
Similarly, \cite{tseng1996computing} proves
that obtaining the representation of the infimal convolution of two piecewise linear functions
with $K$ and $K'$ breakpoints takes $\mathcal{O}(\min\{K,K'\}\log^2(K+K'))$ time.

We are now ready to prove Theorem \ref{thm:algo_pll_result}.
\begin{proof}[Proof of Theorem \ref{thm:algo_pll_result}.]
Suppose inductively that for all trees $\tree$ of size less than $n' < n$
we can compute the representation $\mathcal{R}(J_{r(\tree)})$ in 
$\mathcal{O}(n'\log^2(n'k))$ time. This holds for the base case 
\ref{tsddp:step_2} of a tree
with a single node, since it then suffices to compute the representation
of a single leaf, which by the preceding arguments takes $\mathcal{O}(k\log^2(k))$ 
time. 

Next, consider a tree $\tree$ with $n$ nodes and 
$R = |\delta(r)|$ subtrees
$\tree_{i_1}, \ldots, \tree_{i_{R}}$ rooted at the children $\delta(r) = \{i_1, \ldots, i_R\}$ of the root vertex $r$ of $\tree$. By the inductive hypothesis, 
we can compute the representations $\mathcal{R}(J_{i_1}), \ldots, \mathcal{R}(J_{i_R})$ in $\mathcal{O}((n-1)k\log^2(nk))$ time. By the preceding
arguments, obtaining the representation $\mathcal{R}(J_r)$ consists
of first obtaining the representation of $I - (J_{i_1} + \cdots +  J_{i_R})$,
which takes $\mathcal{O}((n-1)k\log^2(nk))$ time as the total number
of breakpoints in $I, J_{i_1}, \ldots, J_{i_R}$ is bounded by $(n-1)k + 1$. 
Computing the representation of the convolution $(I- (J_{i_1} + \cdots + J_r)) \conv L_r^*$ 
requires only an additional 
$\mathcal{O}(k\log^2(nk))$ time as $L_r^*$ only has $k$ pieces.
Consequently,  the time to compute the representation $\mathcal{R}(J_r)$ 
is $\mathcal{O}(nk\log^2(nk))$ in total. 

Observing that
a concave, piecewise linear function must be maximized at a breakpoint,
we solve the one-dimensional optimization problem \ref{tsddp:step_4}
in $\mathcal{O}(nk)$ time by scanning over the breakpoints. This
completes the proof.
\end{proof}

\subsection{Convexity of the negative beta-binomial log-likelihood}

The beta-binomial distribution, $\mathrm{BetaBin}(d,\alpha,\beta)$,
is a compound distribution described in two steps.
First, the binomial proportion $p$ is drawn from a beta distribution parameterized by shape parameters $\alpha,\beta$, i.e.\ $p \sim \mathrm{Beta}(\alpha,\beta)$.
In our setting, the mean of this beta distribution corresponds to the frequency $f$, i.e.\ $f=\alpha/(\alpha+\beta)$.
Second, the number of successes, or in our case the number of variant reads $v$, are drawn from a binomial distribution with $d$ trials and success probability $p$, i.e.\ $v \sim \mathrm{Bin}(d,p)$. 
The probability mass function then equals:
\begin{align}
\label{eq:betabin}
    \mathbb{P}(v \mid \alpha,\beta,d) = \frac{\Gamma(d+1)\Gamma(v + \alpha)\Gamma(d-v+\beta)\Gamma(\alpha+\beta)}{\Gamma(v+1)\Gamma(d+\alpha+\beta)\Gamma(d-v+1)\Gamma(\alpha)\Gamma(\beta)}
\end{align}
where $\Gamma(x)$ is the gamma function.

We use a re-parametrization where, rather than the two shape parameters $\alpha,\beta$, we are given a precision parameter $s = \alpha+\beta$.
In our setting, in addition to $s$, we are given the total number $d$ of reads (or trials) and the variant number $v$ of reads (or successes).
The frequency $f$ (or mean of the beta distribution) is the parameter of interest
in our setting.
Since $s = \alpha + \beta$ and $f = \alpha / (\alpha + \beta) = \alpha/s$, we have 
$\alpha = fs$ and $\beta = s - fs$, which allows us to rewrite \eqref{eq:betabin} as
\begin{align}
\label{eq:betabin_reparam}
    \mathbb{P}(v \mid f, s, d) = \frac{\Gamma(d+1)\Gamma(v + fs)\Gamma(d-v+s -fs)\Gamma(s)}{\Gamma(v+1)\Gamma(d+s)\Gamma(d-v+1)\Gamma(fs)\Gamma(s-fs)}.
\end{align}
Ignoring constant terms with respect to the parameter $f$, 
the negative log-likelihood is up to an additive constant-factor
then equal to:
\begin{align}
\label{eq:logbetabin_reparam}
\begin{split}
    L(f \mid v, d) \propto -\log\mathbb{P}(v \mid f, s, d) \propto 
    \log\Gamma(fs)-\log\Gamma(v + fs) + \log\Gamma(s-fs) - \log\Gamma(d-v+s -fs).
\end{split}
\end{align}
Convexity of $ L(f \mid v, d)$ with respect to $f$ 
can be shown using the monotonicity (decreasing) of the trigamma 
function (i.e. $\frac {d^{2}}{dz^{2}}\ln \Gamma (z)$).

\newpage
\section{Supplementary Methods}
\label{appendix:supp_methods}

\subsection{Progressive Piecewise Linear Approximation (PPLA)}
\label{appendix:PPLA}

PPLA$(k, \rho, \tau)$ takes as input three parameters: (i) the number $k \in \mathbb{N}$ of segments, (ii) a multiplicative factor $\rho \in [0,1]$ by which to adjust the search range, and (iii) a threshold parameter $\tau \in [0,1]$ used to terminate the procedure.
The algorithm is as follows.
\vspace{-0.39em}
\begin{enumerate}%[labelsep=0.5em, labelwidth=1em, left=0.3em]
    \item Set bounds $[\mathbf{f}^-,\mathbf{f}^+] \defeq [\mathbf{0}, \mathbf{1}]$ and range $r \defeq 1$.
    \item Obtain frequencies $\mathbf{f}$ by solving $k$-PLA with frequency
    lower bounds $\mathbf{f}^-$ and upper bounds $\mathbf{f}^+$.
    \item Update range $r \leftarrow r \cdot \rho$.
    \item For each mutation $i \in [n]$:
    \begin{enumerate}[label=\roman*.,labelsep=0.5em, labelwidth=1em, left=0.3em]
        \item Update frequency lower bound $f^-_i \leftarrow f_i - r/2$.
        \item Update frequency upper bound $f^+_i \leftarrow f_i + r/2$.
    \end{enumerate}
    \item \ If range $r > \tau$, go to Step 2, otherwise return $\mathbf{f}$.
\end{enumerate}
%\vspace{-1em}
Since the range $r$ of PPLA$(k, \rho, \tau)$ shrinks by 
the constant factor $\rho$ at every iteration of the algorithm, PPLA$(k, \rho, \tau)$ performs $\frac{\log{\tau}}{\log{\rho}}$ calls to $k$-PLA, yielding a total
time complexity of 
$\mathcal{O}(nk\log^2{nk}\cdot\log{\tau}\cdot\log^{-1}{\rho})$.
Further, since PPLA$(k, \rho, \tau)$ improves the loss
at every iteration, it enjoys the same convergence properties
as $k$-PLA (Theorem \ref{thm:pla_k_lipschitz}). Practically, however,
we have observed that PPLA$(k, \rho, \tau)$ finds more accurate solutions than $k$-PLA, albeit at the cost of increased runtime.

\subsection{Simulation details}
\label{appendix:simulation_details}

Each simulation was defined by a tuple of four parameters
$(n, m, c, r)$, as described below.

$n$: the number of mutations/nodes in $\tree$.

$m$: the number of samples.

$c$: the expected number of total reads or \emph{coverage}.

$r$: the random seed.

\noindent The output of each simulation is a clonal tree $\tree$ on
$n$ mutations, a $n$-by-$n$ clonal matrix $\mathbf{B}$, a $m$-by-$n$
variant read count matrix $\mathbf{V}$, a $m$-by-$n$- total read count matrix 
$\mathbf{D}$, a $m$-by-$n$ frequency matrix $\mathbf{F}$, and an
observed frequency matrix $\widehat{\mathbf{F}}$.

To construct a simulated instance for a fixed set of parameters $(n, m, c, r)$,
we first uniformly at random sampled, using Wilson's algorithm \cite{wilson1996generating}, a clonal tree $\tree$ 
with $n$ mutations and constructed the associated clonal matrix $\mathbf{B}$. Then, for each of the $m$ samples, we sampled a
usage vector $\mathbf{u}_i^T$ from a Dirichlet distribution,
stacked them into a usage matrix $\mathbf{U} = [\mathbf{u}_i]$,
and fixed the frequency matrix as $\mathbf{F} = \mathbf{U}\mathbf{B}$.
To generate the observed read counts, we sampled the total number $d_{ij}$ of reads  for the $j^{\text{th}}$ mutation in the $i^{\text{th}}$ sample
using $d_{ij} \sim \mathrm{Poisson}(c)$. 
Then, using the total read counts, the variant reads were sampled using 
$v_{ij} \sim \mathrm{Binomial}(d_{ij}, f_{ij})$. To obtain variant and total
read count matrices, we set $\mathbf{V} = [v_{ij}]$ and $\mathbf{D} = [d_{ij}]$.
The observed frequency matrix was set to $\widehat{\mathbf{F}} = [v_{ij} / d_{ij}]$.

\subsection{Executing and evaluating regression algorithms}
We evaluated five existing regression algorithms for the $\ell_2$ and binomial
negative log-likelihood loss against \ourmethod on $90$ simulated tumor
phylogenies containing 
$n \in \{100, 500, 1000, 2000, 3000, 4000\}$ mutations and 
a read coverage of $c \in \{30, 100, 1000\}$ across $r \in \{ 1, 2,3,4, 5\}$ 
random number generator seeds.
For the $\ell_2$ loss, we 
evaluated the specialized regression algorithm \emph{projectppm} \cite{jia_efficient_2018}.
In addition, we evaluated
state-of-the-art convex optimization solvers CVXOPT \cite{andersen2013cvxopt}, ECOS \cite{Domahidi2013ecos}, Mosek \cite{mosek}, and Clarabel \cite{Clarabel_2024} on both the
$\ell_2$ and binomial log-likehood loss.

To build \emph{projectppm} \cite{jia_efficient_2018}, 
we compiled the software using GCC with
optimization flags \texttt{-O3} and \texttt{-ffast-math}. Then, to execute the software,
we passed in the observed frequency matrix $\widehat{\mathbf{F}}$ and the
ground truth clonal tree $\tree$ to the solver. Additionally, we specified
that the solver only output the optimal objective value and not the inferred
usage and frequency matrices. 
Finally, to time the software, we used the Linux tool
\texttt{/usr/bin/time}, which provided a sufficiently high precision clock
to benchmark the solver runtime.

To evaluate conic optimization solvers ECOS \cite{Domahidi2013ecos}, Mosek \cite{mosek}, and Clarabel \cite{Clarabel_2024}, we accessed the solvers through the
Python convex optimization interface CVXPY \cite{cvxpy}. As the objective was
trivially separable across the $m$ samples, to ensure a fair comparison, we passed each sample
one at a time using CVXPY's \emph{Parameter} object. Then, for each sample $p$, we setup the following
optimization problem in CVXPY:
\begin{align*}
    \min&\quad\sum_{j=1}^nL_j(f_{pj})\\
    \text{s.t.} \quad \mathbf{f}_p^T &= \mathbf{u_p^T}\mathbf{B},\\
    \mathbf{u_p}^T\mathbbm{1} &\leq 1,\\
                      \mathbf{u_p} &\geq 0,\\
                      \mathbf{f_p}&\leq 1 - \epsilon,\\
                      \mathbf{f_p} &\geq \epsilon.
\end{align*}
For the binomial log-likelihood loss, we
fixed $\epsilon = 10^{-5}$ to avoid numerical stability
issues which persisted across all solvers,
while we set $\epsilon = 0$ for the $\ell_2$ loss. For the binomial 
log-likelihood loss, we set
$L_p(f_{pj}) = -v_{pj}\log(f_{pj})-(d_{pj}-v_{pj})\log(1-f_{pj})$. For the $\ell_2$
loss, we set $L_j(f_{pj}) = (f_{pj} - \hat{f}_{pj})^2$. To benchmark the solvers,
we recorded the solve time as provided by the solver and ignored the time spent
building the model and the time spent in CVXPY's interface. Since each sample was
processed independently, we summed the runtime and objective across all $m$ samples
to obtain the final runtime and objective. 

To evaluate convex optimization solver CVXOPT \cite{andersen2013cvxopt}, 
we used the non-linear objective convex optimization
solver \texttt{cvxopt.solvers.cp} provided through the Python interface.
To use the solver, we passed in a helper function which computes the 
objective $L(\mathbf{F})$, the gradient $\nabla L(\mathbf{F})$, and the Hessian matrix $\nabla^2 L(\mathbf{F})$ of the objective
\begin{align*}
     L(\mathbf{F})=\sum_{p=1}^m\sum_{j=1}^nL_j(f_{pj}),
\end{align*}
with respect to the flattened frequency matrix $\text{vec}\,\mathbf{F}$. Since the Hessian matrix is diagonal, we returned a sparse representation of the
$nm$-by-$nm$ Hessian matrix. In total, computing the objective, gradient,
and Hessian matrix took $\mathcal{O}(nm)$ time. To benchmark the solver,
we used the runtime and objective value reported by the solver.

All solvers were ran with default parameters,
excepting an increased number of maximum iterations for the Clarabel and ECOS solvers
to improve the solvers' success rate. An execution of a solver was called successful if for all
$m$ samples, the solver successfully terminated and emitted a finite objective 
value.

\subsection{Executing and evaluating tree inference algorithms}
\label{sec:supp_results_inference}

To evaluate the resulting six methods, we simulated tumor phylogenies
using an identical procedure as in \nameref{appendix:simulation_details},
but varied the parameter settings to fit each method. 
For Sapling and Orchard, which progressively grow clonal trees, 
we simulated  $120$ tumor phylogenies
with $n \in \{50, 100, 250, 500\}$ mutations, $m 
\in \{50, 100\}$ samples,
and $c \in \{30, 100, 1000\}$ read coverage across
$s \in \{1, \ldots, 5\}$
random number generator seeds.
For CITUP, which exhaustively enumerates all rooted, unlabeled trees with $n$ nodes,
we simulated $180$ tumor phylogenies with $n \in \{3, 5, 10\}$ mutations, 
$m \in \{3, 5\}$ samples, and $c \in \{30, 100, 1000\}$ read coverage across $s \in \{1, \ldots, 5\}$
random number generator seeds. When running
the six methods, 
we provided Sapling and Sapling$^*$ with
a single core and four GB of memory, Orchard
and Orchard$^*$ with eight cores, and four GB of memory and CITUP and CITUP$^*$ with sixteen cores
and four GB of memory on 2.4 GhZ CPUs.

For each method
and simulated instance, we measured the wall-clock runtime
and the accuracy in recovering the ground truth tumor phylogeny, 
quantified in terms of the \rebuttal{normalized parent-child distance, the normalized ancestor-descendant distance, the false positive rate, the
false negative rate, and the F1 score.}
The (normalized) parent-child distance \cite{qi2024sapling} between two
directed graphs $\tree_1, \tree_2$ on the same vertex set $V(\tree_1) = V(\tree_2)$ is the normalized symmetric
difference of their edge sets. Namely,
\begin{equation}
    d_{\text{PC}}(\tree_1, \tree_2) \defeq \frac{\lvert E(\tree_1)\triangle E(\tree_2) \rvert}{|E(\tree_1)\cup E(\tree_2)|}.
\end{equation}
The (normalized) ancestor-descendant distance \cite{govek2018} is then defined as the parent-child distance between the 
transitive closures $\text{cl}(\tree_1), \text{cl}(\tree_2)$. Namely,
\begin{equation}
    d_{\text{AD}}(\tree_1, \tree_2) \defeq d_{\text{PC}}(\text{cl}(\tree_1), \text{cl}(\tree_2)).
\end{equation}
Both metrics take values in the interval $[0, 1]$, with $d(\tree_1,\tree_2) = 0$ if and only
if $\tree_1 = \tree_2$. 

\rebuttal{
To obtain the false positive rate, false negative rate, and F1 score, we view
phylogenetic inference as a binary classification task where the goal is to predict the
presence or absence of edges in the transitive closure $\text{cl}(\tree_1)$ of the ground truth
tree $\tree_1$. Specifically, we call $(i, j) \in E(\text{cl}(\tree_2))$ a \emph{true positive} if $(i, j) \in E(\text{cl}(\tree_1))$ and \emph{false positive} if 
$(i, j) \notin E(\text{cl}(\tree_1))$. Similarly, we call $(i, j) \notin E(\text{cl}(\tree_2))$ a \emph{true negative} if $(i, j) \notin E(\text{cl}(\tree_1))$ and \emph{false negative} if 
$(i, j) \in E(\text{cl}(\tree_1))$. Counting the number of false positives, false negatives, true
positives, and true negatives in the inferred tree $\tree_2$, the false positive rate, false negative rate, and F1
score are determined using standard definitions.
}

\subsection{Executing and evaluating Orchard and Sapling$^*$ on low-coverage DNA sequencing data}
To evaluate Orchard and Sapling$^*$, we simulated tumor phylogenies
using an identical procedure as in \nameref{appendix:simulation_details},
but modified the simulation parameters and the tree moves in Sapling$^*$. Specifically, we
simulated
$40$ tumor phylogenies
with $n \in \{50, 100, 250, 500\}$ mutations, $m 
\in \{50, 100\}$ samples,
and $c = 20$ read coverage across
$s \in \{1, \ldots, 5\}$
random number generator seeds. To modify the tree moves in
Sapling$^*$, we considered the expanded set of moves used in Orchard \cite{kulman2024orchard} and fastBE \cite{schmidt2024regression}, which upon
the addition of a new mutation to the current tree, considered
all possible (in worst-case $2^n$) insertions that respected the current
tree's partial order.

\subsection{Down-sampling read counts on a mouse model of colorectal cancer}
To down-sample the POP66 colorectal data to a lower $20\times$ coverage,
we took the original variant and total read count matrices $\mathbf{V}, \mathbf{D}$
and constructed the observed frequency matrix $\tilde{\mathbf{F}} = [\tilde{f}_{pj}]$ where $\tilde{f}_{pj} = v_{pj} / d_{pj}$. Then, we generated
a synthetic $m$-by-$n$ total read count matrix $\mathbf{D}' = [d'_{pj}]$ by drawing
$d'_{pj} \sim \text{Poisson}(20)$. Using the total read count matrix, we then
constructed the down-sampled variant matrix $\mathbf{V}' = [v'_{pj}]$ by drawing
the variant reads using the observed frequencies: $v'_{pj} \sim \text{Binomial}(\tilde{f}_{pj}, d'_{pj})$. The result of this process was the original
variant and total read count matrices $\mathbf{V}, \mathbf{D}$ along with
the down-sampled variant and total read count matrices $\mathbf{V}', \mathbf{D}'$.

For the subsequent analysis, we built phylogenies by passing in the
down-sampled read count matrices $\mathbf{V}'$ and $\mathbf{D}'$ to Orchard
and Sapling$^*$, obtaining tumor phylogenies $\tree_1$ and $\tree_2$ respectively. 
We then measured the concordance of both trees with the original and down-sampled
data by computing $L^*(\tree_i \mid \mathbf{V},\mathbf{D})$ and  $L^*(\tree_i \mid \mathbf{V'},\mathbf{D}')$ for $i = 1, 2$ under both the binomial
log-likelihood and $\ell_2$ loss (Table \ref{fig:pop66_table}).

\newpage
\section{Supplementary Proofs}

\begin{proof}[Proof of Eq. \eqref{eq:recurrence_relation}.]
The recurrence relation in \eqref{eq:recurrence_relation} follows from the
following chain of equalities:
\begin{align*}
    J_i(\gamma) &= \max_{\bm{\alpha} \geq 0} \{\textstyle\sum_{j \in D(i)}h_j(\alpha_j - \alpha_{\pi(j)}) : \alpha_{\pi(i)} = \gamma\}  \nonumber\\
     &= \max_{\alpha_i \geq 0}\{\max_{\bm{\alpha}_{-i} \geq 0}\{\textstyle\sum_{j \in D(i)}h_j(\alpha_j - \alpha_{\pi(j)})\} : \alpha_{\pi(i)} = \gamma\}\\
     &= \max_{\alpha_i \geq 0}\{h_i(\alpha_i - \gamma) + \max_{\bm{\alpha}_{-i} \geq 0}\{\textstyle\sum_{j \in D(i) \setminus \{i\}}h_j(\alpha_j - \alpha_{\pi(j)})\}\} \\
     &= 
    \max_{\alpha_i \geq 0}\{h_i(\alpha_i - \gamma) + \textstyle\sum_{j\in \delta(i)} J_j(\alpha_i)\}.
\end{align*}
\sloppy The first equality holds by definition of $J_i(\cdot)$, the second equality holds
 by defining $\bm{\alpha}_{-i} = (\alpha_0, \ldots, \alpha_{i - 1}, \alpha_{i+1}, \ldots, \alpha_n)$, the third equality holds by constancy of $h_i(\cdot)$, and the
 final equality holds by the separability of the sum with $\alpha_i$ fixed.
\end{proof}

\begin{proof}[Proof of Observation \ref{obs:concave}.]
    This follows from the stronger statement that $f(x) = \max_{y \in C}\{f_1(y - x) + f_2(y)\}$ is concave, provided that $f_1$ and $f_2$
    are concave, and $C$ is convex. To see this, observe that $f(x)$ is the suprememal projection of the concave function $f_1(y - x) + f_2(y)$ onto the $y$ coordinate, over a convex set. It is well-known that supremal projections of concave functions (equivalently infimal projections for convex functions) preserve
    concavity. See equation (3.16) in Boyd \cite{boyd2004convex}
    for a reference and proof.

    Using the preceding result, the observation follows from 
    induction over $\tree$. In the case where $i$ is a leaf,
    $J_i(\gamma) = \max_{\alpha_i \geq 0}\{h_i(\alpha_i - \gamma)\}$ and the result holds by setting $f_1 = h_i$ and
    $f_2 = 0$. Since concavity is preserved under summation,
    inductively, we have that
    $J_i(\gamma) = \max_{\alpha_i \geq 0}\{h_i(\alpha_i - \gamma) + \sum_{j \in \delta(i)}J_j(\alpha_i)\}$
    is concave upon setting $f_1 = h_i$ and $f_2 = \sum_{j \in \delta(i)}J_j$.
\end{proof}

\begin{proof}[Proof of Theorem \ref{thm:pla_k_lipschitz}.]
    Let $\mathbf{f} = \argmin_\mathbf{f}\{\tilde{L}(\mathbf{f}) : \mathbf{f} \text{ satisfies } \eqref{eq:SC}\}$ and $\mathbf{f}' = \argmin_\mathbf{f}\{L(\mathbf{f}) : \mathbf{f} \text{ satisfies } \eqref{eq:SC}\}$.
    Let $\mathbf{f}''$ be the nearest point (under the $\lVert \cdot \rVert_1$ norm) to $\mathbf{f}$ on the 
    $n$-dimensional grid
    $G = \{\frac{1}{k}, \frac{2}{k}, \ldots, \frac{k - 1}{k}\}^n$. By construction, $\lvert \mathbf{f}_i - \mathbf{f}''_i\rvert \leq \frac{1}{2k}$. Consequently,
    \begin{align}
        L(\mathbf{f}) -  \tilde{L}(\mathbf{f}) &= L(\mathbf{f}) - \tilde{L}(\mathbf{f}'') + \tilde{L}(\mathbf{f}'') -  \tilde{L}(\mathbf{f})\\
        &\leq \lvert L(\mathbf{f}) - \tilde{L}(\mathbf{f}'') + \tilde{L}(\mathbf{f}'') -  \tilde{L}(\mathbf{f})\rvert &&\text{by definition of $\lvert \cdot \rvert$}\\
        &\leq \lvert L(\mathbf{f}) - L(\mathbf{f}'') \rvert + \lvert L(\mathbf{f}'') -  \tilde{L}(\mathbf{f})\rvert &&\text{by the triangle inequality},\\
        &= \lvert \sum_{i=1}^nL_i(\mathbf{f}_i) - \sum_{i=1}^nL_i(\mathbf{f}''_i) \rvert + \lvert L(\mathbf{f}'') -  \tilde{L}(\mathbf{f})\rvert &&\text{by definition of $L$},\\
        &\leq \frac{n\beta}{2k} + \lvert L(\mathbf{f}'') -  \tilde{L}(\mathbf{f})\rvert &&\text{by $\beta$-Lipschitz continuity of $L_i$},\\
        &= \frac{n\beta}{2k} + \lvert L(\mathbf{f}'') - \tilde{L}(\mathbf{f}'') + \tilde{L}(\mathbf{f}'') -  \tilde{L}(\mathbf{f})\rvert &&\text{by adding zero,}\\
        &= \frac{n\beta}{2k} + \lvert \tilde{L}(\mathbf{f}'') -  \tilde{L}(\mathbf{f})\rvert &&\text{since $\mathbf{f}''$ is on $G$,}\\
        &\leq \frac{n\beta}{2k} + \frac{n\beta}{2k} &&\text{by $\beta$-Lipschitz continuity of $\tilde{L}_i$}.
    \end{align}
    Using both the fact that $L(\mathbf{f}') \geq \tilde{L}(\mathbf{f})$ and $L(\mathbf{f'}) \leq L(\mathbf{f})$, we have
    \begin{equation}
        0 \leq L(\mathbf{f}') - \tilde{L}(\mathbf{f}) \leq L(\mathbf{f}) - \tilde{L}(\mathbf{f}) \leq \frac{n\beta}{k}.
    \end{equation}
    Consequently, $0 \leq L^*(\tree) - \tilde{L}^*(\tree) \leq \frac{n\beta}{k},$ completing the proof.
\end{proof}

 \newpage
 
\setcounter{figure}{0}
\renewcommand{\figurename}{Fig.}
\renewcommand{\thefigure}{S\arabic{figure}}

\section{Supplementary Figures}
\FloatBarrier

\begin{figure}[ht]
    \centering
    \includegraphics[width=0.7\textwidth]{figures/Kebir.258.SFig1.pdf}
    \vspace{0em}
    \caption[]{
        \label{sfig:binomial_success_comparison}
        Number of successes of existing algorithms
        for the \problemfull problem across
        90 tumor phylogenies for the binomial negative log-likelihood
        loss function. For the $\ell_2$ loss, all algorithms terminated
        successfully across all $90$ instances and are excluded.
    } 
\end{figure}

\begin{figure}[ht]
    \centering
    \includegraphics[width=\textwidth]{figures/Kebir.258.SFig2.pdf}
    \vspace{-2em}
    \caption[]{
        \label{sfig:binomial_objective_comparison}
        Relative difference $\epsilon \defeq \frac{L^* - L^*_{\text{CVXOPT}}}{L^*}$
        in the binomial log-likelihood of the inferred frequencies 
        between all solvers and CVXOPT. $L^*$ denotes the binomial
        log-likelihood of the inferred frequencies for a particular solver
        and $L^*_{\text{CVXOPT}}$ denotes the binomial log-likelihood
        of the inferred frequencies for CVXOPT.
    }
\end{figure}

\begin{figure}[ht]
    \centering
    \includegraphics[width=\textwidth]{figures/Kebir.258.SFig3.pdf}
    \vspace{-2em}
    \caption[]{
        \label{sfig:beta_binomial_small_scale}
        Runtime (ms) of PPLA and difference in the inferred and true frequency
        matrices when inferring frequencies using a beta-binomial and binomial loss function. Simulated data has $n = 50$ mutations, $s = 100$ samples,
        and $c = 20$ coverage. Variant read counts were generated using
        the beta-binomial distribution with precision parameter $s = 2.0$.
    }
\end{figure}

\begin{figure}[ht]
    \centering
    \includegraphics[width=\textwidth]{figures/Kebir.258.Fig4.pdf}
    \caption[]{
        \label{sfig:sapling_ad_distance}
        \rebuttal{\textbf{(Left-to-Right)} False positive rate, false negative rate, ancestor-descendant distance, and parent-child distance} between true and inferred phylogenies of 
        Sapling \cite{qi2024sapling} and Sapling$^*$ across $120$ simulated tumor
        phylogenies. Sapling$^*$ is the result of replacing
        the CVXOPT solver for the binomial negative log-likelihood loss 
        in Sapling with \fastppm-ADMM.
    }
\end{figure}

\begin{figure}[ht]
    \centering
    \includegraphics[width=\textwidth]{figures/Kebir.258.SFig5.pdf}
    \caption[]{
        \label{sfig:citup_ad_distance}
        \rebuttal{\textbf{(Left-to-Right)} False positive rate, false negative rate, ancestor-descendant distance, and parent-child distance} between true and inferred phylogenies of 
        CITUP \cite{malikic_clonality_2015} and CITUP$^*$ across $180$ simulated tumor
        phylogenies. CITUP$^*$ is the result of replacing
        the CPLEX solver for the $\ell_2$ loss 
        in CITUP with \fastppm-L2.
    }
\end{figure}

\begin{figure}[ht]
    \centering
    \includegraphics[width=\textwidth]{figures/Kebir.258.SFig6.pdf}
    \caption[]{
        \label{sfig:orchard_ad_distance}
        \rebuttal{\textbf{(Left-to-Right)} False positive rate, false negative rate, ancestor-descendant distance, and parent-child distance} between true and inferred phylogenies of 
        Orchard \cite{kulman2024orchard} and Orchard$^*$ across $120$ simulated tumor
        phylogenies. Orchard$^*$ is the result of replacing
        the projectppm solver for the $\ell_2$ loss 
        in Orchard with \fastppm-L2.
    }
\end{figure}


\begin{figure}
    \centering
    \includegraphics[width=0.55\textwidth]{figures/Kebir.258.SFig7.pdf}
    \caption{
        \label{sfig:pop66_orchard} The phylogeny inferred by Orchard
        \cite{kulman2024orchard} on patient-derived xenograft
        POP66 \cite{rehman2021colorectal}. For simplicity of visualization,
        degree-2 nodes are collapsed into clusters.
    }
\end{figure}

\begin{figure}
    \centering
    \includegraphics[width=0.8\textwidth]{figures/Kebir.258.SFig8.pdf}
    \caption{
        \label{sfig:pop66_orchard_star} The phylogeny inferred by Orchard$^*$
        on patient-derived xenograft POP66 \cite{rehman2021colorectal}. 
        For simplicity of visualization,
        degree-2 nodes are collapsed into clusters.
    }
\end{figure}

\begin{figure}
    \centering
    \includegraphics[width=0.6\textwidth]{figures/Kebir.258.SFig9.pdf}
    \caption{
        \label{sfig:pop66_sapling} The phylogeny inferred by Sapling$^*$
        on patient-derived xenograft
        POP66 \cite{rehman2021colorectal}. For simplicity of visualization,
        degree-2 nodes are collapsed into clusters.
    }
\end{figure}
}{
\bibliographystyle{unsrtx}
\bibliography{cleaned_refs.bib}
\setcounter{figure}{0}
\renewcommand{\figurename}{Fig.}
\renewcommand{\thefigure}{S\arabic{figure}}
\refstepcounter{figure}\label{sfig:binomial_success_comparison}%
\refstepcounter{figure}\label{sfig:binomial_objective_comparison}%
\refstepcounter{figure}\label{sfig:beta_binomial_small_scale}%
\refstepcounter{figure}\label{sfig:sapling_ad_distance}
\refstepcounter{figure}\label{sfig:citup_ad_distance}
\refstepcounter{figure}\label{sfig:orchard_ad_distance}%
\refstepcounter{figure}\label{sfig:pop66_orchard}
\refstepcounter{figure}\label{sfig:pop66_orchard_star}
\refstepcounter{figure}\label{sfig:pop66_sapling}%
\refstepcounter{observation}\label{obs:conjugate}%
\refstepcounter{observation}\label{obs:concave}%
}

\end{document}
