# Supplementary material for: Fast tumor phylogeny regression via tree-structured dual dynamic programming
Source: Bioinformatics. 2025 Jul 15;41(Suppl 1):i170–9. doi: 10.1093/bioinformatics/btaf235 (PMC12261417; doi:10.1093/bioinformatics/btaf235)
Supplement: btaf235_Supplementary_Data [file btaf235_supplementary_data.zip › refs.bib]

@inproceedings{jia_efficient_2018,
	title = {Efficient Projection onto the Perfect Phylogeny Model},
	volume = {31},
	url = {https://proceedings.neurips.cc/paper_files/paper/2018/hash/d198bd736a97e7cecfdf8f4f2027ef80-Abstract.html},
	abstract = {Several algorithms build on the perfect phylogeny model to infer evolutionary trees. This problem is particularly hard when evolutionary trees are inferred from the fraction of genomes that have mutations in different positions, across different samples. Existing algorithms might do extensive searches over the space of possible trees. At the center of these algorithms is a projection problem that assigns a fitness cost to phylogenetic trees. In order to perform a wide search over the space of the trees, it is critical to solve this projection problem fast. In this paper, we use Moreau's decomposition for proximal operators, and a tree reduction scheme, to develop a new algorithm to compute this projection. Our algorithm terminates with an exact solution in a finite number of steps, and is extremely fast. In particular, it can search over all evolutionary trees with fewer than 11 nodes, a size relevant for several biological problems (more than 2 billion trees) in about 2 hours.},
	booktitle = {Advances in Neural Information Processing Systems},
	publisher = {Curran Associates, Inc.},
	author = {Jia, Bei and Ray, Surjyendu and Safavi, Sam and Bento, José},
	urldate = {2023-06-28},
	date = {2018},
	file = {Full Text PDF:/home/schmidt73/Zotero/storage/SZLDUZAZ/Jia et al. - 2018 - Efficient Projection onto the Perfect Phylogeny Mo.pdf:application/pdf;Supplementary Material PDF:/home/schmidt73/Zotero/storage/64KL9VX6/Jia et al. - 2018 - Efficient Projection onto the Perfect Phylogeny Mo.pdf:application/pdf},
}
    
@article{el-kebir_reconstruction_2015,
	title = {Reconstruction of clonal trees and tumor composition from multi-sample sequencing data},
	volume = {31},
	issn = {1367-4803},
	url = {https://doi.org/10.1093/bioinformatics/btv261},
	doi = {10.1093/bioinformatics/btv261},
	abstract = {Motivation: {DNA} sequencing of multiple samples from the same tumor provides data to analyze the process of clonal evolution in the population of cells that give rise to a tumor.Results: We formalize the problem of reconstructing the clonal evolution of a tumor using single-nucleotide mutations as the variant allele frequency ({VAF}) factorization problem. We derive a combinatorial characterization of the solutions to this problem and show that the problem is {NP}-complete. We derive an integer linear programming solution to the {VAF} factorization problem in the case of error-free data and extend this solution to real data with a probabilistic model for errors. The resulting {AncesTree} algorithm is better able to identify ancestral relationships between individual mutations than existing approaches, particularly in ultra-deep sequencing data when high read counts for mutations yield high confidence {VAFs}.Availability and implementation: An implementation of {AncesTree} is available at: http://compbio.cs.brown.edu/software.Contact: braphael@brown.{eduSupplementary} information: Supplementary data are available at Bioinformatics online.},
	pages = {i62--i70},
	number = {12},
	journaltitle = {Bioinformatics},
	shortjournal = {Bioinformatics},
	author = {El-Kebir, Mohammed and Oesper, Layla and Acheson-Field, Hannah and Raphael, Benjamin J.},
	urldate = {2023-06-20},
	date = {2015-06-15},
	file = {Full Text PDF:/home/schmidt73/Zotero/storage/G2TS8LG2/El-Kebir et al. - 2015 - Reconstruction of clonal trees and tumor compositi.pdf:application/pdf;Snapshot:/home/schmidt73/Zotero/storage/HDL3RDPG/216528.html:text/html},
}


@article{gusfield_efficient_1991,
	title = {Efficient algorithms for inferring evolutionary trees},
	volume = {21},
	issn = {1097-0037},
	url = {https://onlinelibrary.wiley.com/doi/abs/10.1002/net.3230210104},
	doi = {10.1002/net.3230210104},
	abstract = {In this paper, we examine two related problems of inferring the evolutionary history of n objects, either from present characters of the objects or from several partial estimates of their evolutionary history. The first problem is called the Phylogeny problem, and second is the Tree Compatibility problem. Both of these problems are central in algorithmic approaches to the study of evolution and in other problems of historical reconstruction. In this paper, we show that both of these problems can be solved by graph theoretic methods in linear time, which is time optimal, and which is a significant improvement over existing methods.},
	pages = {19--28},
	number = {1},
	journaltitle = {Networks},
	author = {Gusfield, Dan},
	urldate = {2023-08-15},
	date = {1991},
	langid = {english},
	file = {Full Text PDF:/home/schmidt73/Zotero/storage/MR3JZSIP/Gusfield - 1991 - Efficient algorithms for inferring evolutionary tr.pdf:application/pdf;Snapshot:/home/schmidt73/Zotero/storage/H2PQE5QE/net.html:text/html},
}
    
@inproceedings{peer_incomplete_2000,
	location = {Berlin, Heidelberg},
	title = {Incomplete Directed Perfect Phylogeny},
	isbn = {978-3-540-45123-5},
	doi = {10.1007/3-540-45123-4_14},
	series = {Lecture Notes in Computer Science},
	abstract = {Perfect phylogeny is one of the fundamental models for studying evolution. We investigate the following generalization of the problem: The input is a species-characters matrix. The characters are binary and directed, i.e., a species can only gain characters. The difference from standard perfect phylogeny is that for some species the state of some characters is unknown. The question is whether one can complete the missing states in a way admitting a perfect phylogeny. The problem arises in classical phylogenetic studies, when some states are missing or undetermined. Quite recently, studies that infer phylogenies using inserted repeat elements in {DNA} gave rise to the same problem. The best known algorithm for the problem requires O(n2m) time for m characters and n species. We provide a near optimal ÕO(nm)-time algorithm for the problem.},
	pages = {143--153},
	booktitle = {Combinatorial Pattern Matching},
	publisher = {Springer},
	author = {Pe’er, Itsik and Shamir, Ron and Sharan, Roded},
	editor = {Giancarlo, Raffaele and Sankoff, David},
	date = {2000},
	langid = {english},
	keywords = {Binary Matrix, Canonical Matrix, Dynamic Data Structure, Edge Deletion, Perfect Phylogeny},
	file = {Full Text PDF:/home/schmidt73/Zotero/storage/KC3I6HBU/Pe’er et al. - 2000 - Incomplete Directed Perfect Phylogeny.pdf:application/pdf},
}

@misc{gurobi,
  author = {{Gurobi Optimization, LLC}},
  title = {{Gurobi Optimizer Reference Manual}},
  year = 2023,
  url = "https://www.gurobi.com"
}

@article{liu2023single,
  title={Single-cell methylation sequencing data reveal succinct metastatic migration histories and tumor progression models},
  author={Liu, Yuelin and Li, Xuan Cindy and Mehrabadi, Farid Rashidi and Sch{\"a}ffer, Alejandro A and Pratt, Drew and Crawford, David R and Maliki{\'c}, Salem and Molloy, Erin K and Gopalan, Vishaka and Mount, Stephen M and others},
  journal={Genome Research},
  volume={33},
  number={7},
  pages={1089--1100},
  year={2023},
  publisher={Cold Spring Harbor Lab}
}

@article{funnell2022single,
  title={Single-cell genomic variation induced by mutational processes in cancer},
  author={Funnell, Tyler and O’Flanagan, Ciara H and Williams, Marc J and McPherson, Andrew and McKinney, Steven and Kabeer, Farhia and Lee, Hakwoo and Salehi, Sohrab and V{\'a}zquez-Garc{\'\i}a, Ignacio and Shi, Hongyu and others},
  journal={Nature},
  volume={612},
  number={7938},
  pages={106--115},
  year={2022},
  publisher={Nature Publishing Group UK London}
}

@article{schmidt2023zero,
  title={A zero-agnostic model for copy number evolution in cancer},
  author={Schmidt, Henri and Sashittal, Palash and Raphael, Benjamin J},
  journal={PLoS computational biology},
  volume={19},
  number={11},
  pages={e1011590},
  year={2023},
  publisher={Public Library of Science San Francisco, CA USA}
}

@article{markowska2022conet,
  title={CONET: copy number event tree model of evolutionary tumor history for single-cell data},
  author={Markowska, Magda and Cakala Tomasz and Miasojedow, Blazej and Aybey, Bogac and Juraeva, Dilafruz and Mazur, Johanna and Ross, Edith and Staub, Eike and Szczurek, Ewa},
  journal={Genome Biology},
  volume={23},
  number={1},
  pages={128},
  year={2022},
  publisher={Springer}
}

@article{kaufmann2022medicc2,
  title={MEDICC2: whole-genome doubling aware copy-number phylogenies for cancer evolution},
  author={Kaufmann, Tom L and Petkovic, Marina and Watkins, Thomas BK and Colliver, Emma C and Laskina, Sofya and Thapa, Nisha and Minussi, Darlan C and Navin, Nicholas and Swanton, Charles and Van Loo, Peter and others},
  journal={Genome biology},
  volume={23},
  number={1},
  pages={241},
  year={2022},
  publisher={Springer}
}

@article{quinn2021single,
  title={Single-cell lineages reveal the rates, routes, and drivers of metastasis in cancer xenografts},
  author={Quinn, Jeffrey J and Jones, Matthew G and Okimoto, Ross A and Nanjo, Shigeki and Chan, Michelle M and Yosef, Nir and Bivona, Trever G and Weissman, Jonathan S},
  journal={Science},
  volume={371},
  number={6532},
  pages={eabc1944},
  year={2021},
  publisher={American Association for the Advancement of Science}
}

    @article{yang2022lineage,
  title={Lineage tracing reveals the phylodynamics, plasticity, and paths of tumor evolution},
  author={Yang, Dian and Jones, Matthew G and Naranjo, Santiago and Rideout, William M and Min, Kyung Hoi Joseph and Ho, Raymond and Wu, Wei and Replogle, Joseph M and Page, Jennifer L and Quinn, Jeffrey J and others},
  journal={Cell},
  volume={185},
  number={11},
  pages={1905--1923},
  year={2022},
  publisher={Elsevier}
}
@article{myers_calder_2019,
	title = {{CALDER}: Inferring Phylogenetic Trees from Longitudinal Tumor Samples},
	volume = {8},
	issn = {2405-4712},
	url = {https://www.sciencedirect.com/science/article/pii/S2405471219301917},
	doi = {10.1016/j.cels.2019.05.010},
	shorttitle = {{CALDER}},
	abstract = {Longitudinal {DNA} sequencing of cancer patients yields insight into how tumors evolve over time or in response to treatment. However, sequencing data from bulk tumor samples often have considerable ambiguity in clonal composition, complicating the inference of ancestral relationships between clones. We introduce Cancer Analysis of Longitudinal Data through Evolutionary Reconstruction ({CALDER}), an algorithm to infer phylogenetic trees from longitudinal bulk {DNA} sequencing data. {CALDER} explicitly models a longitudinally observed phylogeny incorporating constraints that longitudinal sampling imposes on phylogeny reconstruction. We show on simulated bulk tumor data that longitudinal constraints substantially reduce ambiguity in phylogeny reconstruction and that {CALDER} outperforms existing methods that do not leverage this longitudinal information. On real data from two chronic lymphocytic leukemia patients, we find that {CALDER} reconstructs more plausible and parsimonious phylogenies than existing methods, with {CALDER} phylogenies containing fewer tumor clones per sample. {CALDER}’s use of longitudinal information will be advantageous in further studies of tumor heterogeneity and evolution.},
	pages = {514--522.e5},
	number = {6},
	journaltitle = {Cell Systems},
	shortjournal = {Cell Systems},
	author = {Myers, Matthew A. and Satas, Gryte and Raphael, Benjamin J.},
	urldate = {2023-06-22},
	date = {2019-06-26},
	langid = {english},
	keywords = {algorithm, cancer, tumor heterogeneity, longitudinal sampling, phylogenetics, tumor phylogeny},
	file = {ScienceDirect Full Text PDF:/home/schmidt73/Zotero/storage/8NCB47S7/Myers et al. - 2019 - CALDER Inferring Phylogenetic Trees from Longitud.pdf:application/pdf;ScienceDirect Snapshot:/home/schmidt73/Zotero/storage/MAFXZU3P/S2405471219301917.html:text/html},
}

@article{satas_tumor_2017,
	title = {Tumor phylogeny inference using tree-constrained importance sampling},
	volume = {33},
	issn = {1367-4803, 1367-4811},
	url = {https://academic.oup.com/bioinformatics/article/33/14/i152/3953987},
	doi = {10.1093/bioinformatics/btx270},
	abstract = {Motivation: A tumor arises from an evolutionary process that can be modeled as a phylogenetic tree. However, reconstructing this tree is challenging as most cancer sequencing uses bulk tumor tissue containing heterogeneous mixtures of cells.},
	pages = {i152--i160},
	number = {14},
	journaltitle = {Bioinformatics},
	author = {Satas, Gryte and Raphael, Benjamin J},
	urldate = {2023-06-22},
	date = {2017-07-15},
	langid = {english},
	file = {Satas and Raphael - 2017 - Tumor phylogeny inference using tree-constrained i.pdf:/home/schmidt73/Zotero/storage/8T5YYIVH/Satas and Raphael - 2017 - Tumor phylogeny inference using tree-constrained i.pdf:application/pdf},
}

@article{malikic_clonality_2015,
	title = {Clonality inference in multiple tumor samples using phylogeny},
	volume = {31},
	issn = {1367-4811, 1367-4803},
	url = {https://academic.oup.com/bioinformatics/article/31/9/1349/200674},
	doi = {10.1093/bioinformatics/btv003},
	abstract = {Motivation: Intra-tumor heterogeneity presents itself through the evolution of subclones during cancer progression. Although recent research suggests that this heterogeneity has clinical implications, in silico determination of the clonal subpopulations remains a challenge.},
	pages = {1349--1356},
	number = {9},
	journaltitle = {Bioinformatics},
	author = {Malikic, Salem and {McPherson}, Andrew W. and Donmez, Nilgun and Sahinalp, Cenk S.},
	urldate = {2023-06-22},
	date = {2015-05-01},
	langid = {english},
	file = {Malikic et al. - 2015 - Clonality inference in multiple tumor samples usin.pdf:/home/schmidt73/Zotero/storage/RFQCRHQ6/Malikic et al. - 2015 - Clonality inference in multiple tumor samples usin.pdf:application/pdf},
}

@article{weber2023phertilizer,
  title={Phertilizer: Growing a clonal tree from ultra-low coverage single-cell {DNA} sequencing of tumors},
  author={Weber, Leah L and Zhang, Chuanyi and Ochoa, Idoia and El-Kebir, Mohammed},
  journal={PLoS Computational Biology},
  volume={19},
  number={10},
  pages={e1011544},
  year={2023},
  publisher={Public Library of Science San Francisco, CA USA}
}

@article{sashittal2023condor,
  title={{ConDoR}: tumor phylogeny inference with a copy-number constrained mutation loss model},
  author={Sashittal, Palash and Zhang, Haochen and Iacobuzio-Donahue, Christine A and Raphael, Benjamin J},
  journal={Genome Biology},
  volume={24},
  number={1},
  pages={272},
  year={2023},
  publisher={Springer}
}


@article{sollier2023compass,
  title={{COMPASS: joint copy number and mutation phylogeny reconstruction from amplicon single-cell sequencing data}},
  author={Sollier, Etienne and Kuipers, Jack and Takahashi, Koichi and Beerenwinkel, Niko and Jahn, Katharina},
  journal={Nature Communications},
  volume={14},
  number={1},
  pages={4921},
  year={2023},
  publisher={Nature Publishing Group UK London}
}

@article{jahn2016tree,
  title={Tree inference for single-cell data},
  author={Jahn, Katharina and Kuipers, Jack and Beerenwinkel, Niko},
  journal={Genome Biology},
  volume={17},
  number={1},
  pages={86},
  year={2016},
  publisher={Springer}
}
@article{elkebir2018sphyr,
	title        = {S{P}hy{R}: tumor phylogeny estimation from single-cell sequencing data under loss and error},
	author       = {El-Kebir, Mohammed},
	year         = 2018,
	journal      = {Bioinformatics},
	publisher    = {Oxford University Press},
	volume       = 34,
	number       = 17,
	pages        = {i671--i679}
}

@article{kozlov2022cellphy,
  title={{CellPhy}: accurate and fast probabilistic inference of single-cell phylogenies from sc{DNA}-seq data},
  author={Kozlov, Alexey and Alves, Joao M and Stamatakis, Alexandros and Posada, David},
  journal={Genome Biology},
  volume={23},
  number={1},
  pages={1--30},
  year={2022},
  publisher={BioMed Central}
}

@article{zafar2019siclonefit,
	title        = {{SiCloneFit}: {Bayesian} inference of population structure, genotype, and phylogeny of tumor clones from single-cell genome sequencing data},
	author       = {Zafar, Hamim and others},
	year         = 2019,
	journal      = {Genome Research},
	publisher    = {Cold Spring Harbor Lab},
	volume       = 29,
	number       = 11,
	pages        = {1847--1859}
}

@article{malikic2019integrative,
	title        = {Integrative inference of subclonal tumour evolution from single-cell and bulk sequencing data},
	author       = {Malikic, Salem and others},
	year         = 2019,
	journal      = {Nature Communications},
	publisher    = {Nature Publishing Group},
	volume       = 10,
	number       = 1,
	pages        = {1--12}
}

@article{zhang2023integrating,
  title={{Integrating SNVs and CNAs on a phylogenetic tree from single-cell DNA sequencing data}},
  author={Zhang, Liting and Bass, Hank W and Irianto, Jerome and Mallory, Xian},
  journal={Genome Research},
  volume={33},
  number={11},
  pages={2002--2017},
  year={2023},
  publisher={Cold Spring Harbor Lab}
}

@article{demeulemeester2022biallelic,
  title={Biallelic mutations in cancer genomes reveal local mutational determinants},
  author={Demeulemeester, Jonas and Dentro, Stefan C and Gerstung, Moritz and Van Loo, Peter},
  journal={Nature Genetics},
  volume={54},
  number={2},
  pages={128--133},
  year={2022},
  publisher={Nature Publishing Group US New York}
}

@article{satas2021decifering,
  title={{DeCiFering the elusive cancer cell fraction in tumor heterogeneity and evolution}},
  author={Satas, Gryte and Zaccaria, Simone and El-Kebir, Mohammed and Raphael, Benjamin J},
  journal={Cell Systems},
  volume={12},
  number={10},
  pages={1004--1018},
  year={2021},
  publisher={Elsevier}
}


@article{ivanovic2024evolution,
  title={{Evolution-Aware Deep Reinforcement Learning for Single-Cell DNA Copy Number Calling}},
  author={Ivanovic, Stefan and El-Kebir, Mohammed},
  journal={bioRxiv},
  pages={2024--03},
  year={2024},
  publisher={Cold Spring Harbor Laboratory}
}


@inproceedings{tomlinson_examining_2018,
	title = {Examining Tumor Phylogeny Inference in Noisy Sequencing Data},
	doi = {10.1109/BIBM.2018.8621437},
	abstract = {A number of methods have recently been proposed to reconstruct the evolutionary history of a tumor from noisy {DNA} sequencing data. We investigate when and how well these histories can be reconstructed from multi-sample bulk sequencing data when considering only single nucleotide variants ({SNVs}). We formalize this as the Enumeration Variant Allele Frequency Factorization Problem and provide a novel proof for an upper bound on the number of possible phylogenies consistent with a given dataset. In addition, we propose and assess two methods for increasing the robustness and performance of an existing graph based phylogenetic inference method. We apply our approaches to noisy simulated data and find that low coverage and high noise make it more difficult to identify phylogenies. We also apply our methods to both chronic lymphocytic leukemia and clear cell renal cell carcinoma datasets.},
	eventtitle = {2018 {IEEE} International Conference on Bioinformatics and Biomedicine ({BIBM})},
	pages = {36--43},
	booktitle = {2018 {IEEE} International Conference on Bioinformatics and Biomedicine ({BIBM})},
	author = {Tomlinson, Kiran and Oesper, Layla},
	date = {2018-12},
	keywords = {Phylogeny, Cancer genomics, tumor phylogeny, Bioinformatics, evolution., History, Noise measurement, Sequential analysis, Tumors, Vegetation},
	file = {IEEE Xplore Abstract Record:/home/schmidt73/Zotero/storage/GRZ6JZYT/8621437.html:text/html;IEEE Xplore Full Text PDF:/home/schmidt73/Zotero/storage/3HYXKFP7/Tomlinson and Oesper - 2018 - Examining Tumor Phylogeny Inference in Noisy Seque.pdf:application/pdf},
}

 @article{Zhou_Xu_Minn_Zhang_2020, title={DENDRO: genetic heterogeneity profiling and subclone detection by single-cell RNA sequencing}, volume={21}, ISSN={1474-760X}, DOI={10.1186/s13059-019-1922-x}, abstractNote={Although scRNA-seq is now ubiquitously adopted in studies of intratumor heterogeneity, detection of somatic mutations and inference of clonal membership from scRNA-seq is currently unreliable. We propose DENDRO, an analysis method for scRNA-seq data that clusters single cells into genetically distinct subclones and reconstructs the phylogenetic tree relating the subclones. DENDRO utilizes transcribed point mutations and accounts for technical noise and expression stochasticity. We benchmark DENDRO and demonstrate its application on simulation data and real data from three cancer types. In particular, on a mouse melanoma model in response to immunotherapy, DENDRO delineates the role of neoantigens in treatment response.}, number={1}, journal={Genome Biology}, author={Zhou, Zilu and Xu, Bihui and Minn, Andy and Zhang, Nancy R.}, year={2020}, month=dec, pages={10}, language={en} }


@article{deshwar_phylowgs_2015,
	title = {{PhyloWGS}: Reconstructing subclonal composition and evolution from whole-genome sequencing of tumors},
	volume = {16},
	issn = {1465-6906},
	url = {https://doi.org/10.1186/s13059-015-0602-8},
	doi = {10.1186/s13059-015-0602-8},
	shorttitle = {{PhyloWGS}},
	abstract = {Tumors often contain multiple subpopulations of cancerous cells defined by distinct somatic mutations. We describe a new method, {PhyloWGS}, which can be applied to whole-genome sequencing data from one or more tumor samples to reconstruct complete genotypes of these subpopulations based on variant allele frequencies ({VAFs}) of point mutations and population frequencies of structural variations. We introduce a principled phylogenic correction for {VAFs} in loci affected by copy number alterations and we show that this correction greatly improves subclonal reconstruction compared to existing methods. {PhyloWGS} is free, open-source software, available at https://github.com/morrislab/phylowgs.},
	pages = {35},
	number = {1},
	journaltitle = {Genome Biology},
	shortjournal = {Genome Biology},
	author = {Deshwar, Amit G. and Vembu, Shankar and Yung, Christina K. and Jang, Gun Ho and Stein, Lincoln and Morris, Quaid},
	urldate = {2023-06-27},
	date = {2015-02-13},
	keywords = {Copy Number Variation, Dirichlet Process, Markov Chain Monte Carlo, Population Frequency, Read Depth},
	file = {Full Text PDF:/home/schmidt73/Zotero/storage/WMHYI7WT/Deshwar et al. - 2015 - PhyloWGS Reconstructing subclonal composition and.pdf:application/pdf;Snapshot:/home/schmidt73/Zotero/storage/KBSCTYL2/s13059-015-0602-8.html:text/html},
}

 @article{PCAWG, DOI={10.1038/s41586-019-1907-7}, abstractNote={Abstract
            
              Cancer develops through a process of somatic evolution
              1,2
              . Sequencing data from a single biopsy represent a snapshot of this process that can reveal the timing of specific genomic aberrations and the changing influence of mutational processes
              3
              . Here, by whole-genome sequencing analysis of 2,658 cancers as part of the Pan-Cancer Analysis of Whole Genomes (PCAWG) Consortium of the International Cancer Genome Consortium (ICGC) and The Cancer Genome Atlas (TCGA)
              4
              , we reconstruct the life history and evolution of mutational processes and driver mutation sequences of 38 types of cancer. Early oncogenesis is characterized by mutations in a constrained set of driver genes, and specific copy number gains, such as trisomy 7 in glioblastoma and isochromosome 17q in medulloblastoma. The mutational spectrum changes significantly throughout tumour evolution in 40% of samples. A nearly fourfold diversification of driver genes and increased genomic instability are features of later stages. Copy number alterations often occur in mitotic crises, and lead to simultaneous gains of chromosomal segments. Timing analyses suggest that driver mutations often precede diagnosis by many years, if not decades. Together, these results determine the evolutionary trajectories of cancer, and highlight opportunities for early cancer detection.}, number={7793}, journal={Nature}, author={PCAWG Evolution \& Heterogeneity Working Group and PCAWG Consortium and Gerstung, Moritz and Jolly, Clemency and Leshchiner, Ignaty and Dentro, Stefan C. and Gonzalez, Santiago and Rosebrock, Daniel and Mitchell, Thomas J. and Rubanova, Yulia and Anur, Pavana and Yu, Kaixian and Tarabichi, Maxime and Deshwar, Amit and Wintersinger, Jeff and Kleinheinz, Kortine and Vázquez-García, Ignacio and Haase, Kerstin and Jerman, Lara and Sengupta, Subhajit and Macintyre, Geoff and Malikic, Salem and Donmez, Nilgun and Livitz, Dimitri G. and Cmero, Marek and Demeulemeester, Jonas and Schumacher, Steven and Fan, Yu and Yao, Xiaotong and Lee, Juhee and Schlesner, Matthias and Boutros, Paul C. and Bowtell, David D. and Zhu, Hongtu and Getz, Gad and Imielinski, Marcin and Beroukhim, Rameen and Sahinalp, S. Cenk and Ji, Yuan and Peifer, Martin and Markowetz, Florian and Mustonen, Ville and Yuan, Ke and Wang, Wenyi and Morris, Quaid D. and Spellman, Paul T. and Wedge, David C. and Van Loo, Peter}, year={2020}, month=feb, pages={122–128}, language={en} }


@article{laks2019clonal,
  title={Clonal decomposition and {DNA} replication states defined by scaled single-cell genome sequencing},
  author={Laks, Emma and others},
  journal={Cell},
  volume={179},
  number={5},
  pages={1207--1221},
  year={2019},
  publisher={Elsevier}
}


@article{minussi2021breast,
  title={Breast tumours maintain a reservoir of subclonal diversity during expansion},
  author={Minussi, Darlan C  and others},
  journal={Nature},
  volume={592},
  number={7853},
  pages={302--308},
  year={2021},
  publisher={Nature Publishing Group}
}

@article{kimura1969number,
  title={The number of heterozygous nucleotide sites maintained in a finite population due to steady flux of mutations},
  author={Kimura, Motoo},
  journal={Genetics},
  volume={61},
  number={4},
  pages={893},
  year={1969},
  publisher={Oxford University Press}
}

@article{wintersinger_reconstructing_2022,
	title = {Reconstructing Complex Cancer Evolutionary Histories from Multiple Bulk {DNA} Samples Using Pairtree},
	volume = {3},
	issn = {2643-3230},
	url = {https://doi.org/10.1158/2643-3230.BCD-21-0092},
	doi = {10.1158/2643-3230.BCD-21-0092},
	abstract = {Cancers are composed of genetically distinct subpopulations of malignant cells. {DNA}-sequencing data can be used to determine the somatic point mutations specific to each population and build clone trees describing the evolutionary relationships between them. These clone trees can reveal critical points in disease development and inform treatment. Pairtree is a new method that constructs more accurate and detailed clone trees than previously possible using variant allele frequency data from one or more bulk cancer samples. It does so by first building a Pairs Tensor that captures the evolutionary relationships between pairs of subpopulations, and then it uses these relations to constrain clone trees and infer violations of the infinite sites assumption. Pairtree can accurately build clone trees using up to 100 samples per cancer that contain 30 or more subclonal populations. On 14 B-progenitor acute lymphoblastic leukemias, Pairtree replicates or improves upon expert-derived clone tree reconstructions.Clone trees illustrate the evolutionary history of a cancer and can provide insights into how the disease changed through time (e.g., between diagnosis and relapse). Pairtree uses {DNA}-sequencing data from many samples of the same cancer to build more detailed and accurate clone trees than previously possible.See related commentary by Miller, p. 176.This article is highlighted in the In This Issue feature, p. 171.},
	pages = {208--219},
	number = {3},
	journaltitle = {Blood Cancer Discovery},
	shortjournal = {Blood Cancer Discovery},
	author = {Wintersinger, Jeff A. and Dobson, Stephanie M. and Kulman, Ethan and Stein, Lincoln D. and Dick, John E. and Morris, Quaid},
	urldate = {2023-07-01},
	date = {2022-05-05},
	file = {Full Text PDF:/home/schmidt73/Zotero/storage/JJRMTTH2/Wintersinger et al. - 2022 - Reconstructing Complex Cancer Evolutionary Histori.pdf:application/pdf;Snapshot:/home/schmidt73/Zotero/storage/4YZKEMCS/Reconstructing-Complex-Cancer-Evolutionary.html:text/html;Supplementary Text PDF:/home/schmidt73/Zotero/storage/TMJ74W5E/bcd-21-0092_supplementary_information_suppsm_sf1-sf21.pdf:application/pdf},
}

@article{schwarze2018whole,
  title={Are whole-exome and whole-genome sequencing approaches cost-effective? A systematic review of the literature},
  author={Schwarze, Katharina and Buchanan, James and Taylor, Jenny C and Wordsworth, Sarah},
  journal={Genetics in Medicine},
  volume={20},
  number={10},
  pages={1122--1130},
  year={2018},
  publisher={Elsevier}
}

@article{qi_implications_2019,
	title = {Implications of non-uniqueness in phylogenetic deconvolution of bulk {DNA} samples of tumors},
	volume = {14},
	issn = {1748-7188},
	url = {https://doi.org/10.1186/s13015-019-0155-6},
	doi = {10.1186/s13015-019-0155-6},
	abstract = {Tumors exhibit extensive intra-tumor heterogeneity, the presence of groups of cellular populations with distinct sets of somatic mutations. This heterogeneity is the result of an evolutionary process, described by a phylogenetic tree. In addition to enabling clinicians to devise patient-specific treatment plans, phylogenetic trees of tumors enable researchers to decipher the mechanisms of tumorigenesis and metastasis. However, the problem of reconstructing a phylogenetic tree T given bulk sequencing data from a tumor is more complicated than the classic phylogeny inference problem. Rather than observing the leaves of T directly, we are given mutation frequencies that are the result of mixtures of the leaves of T. The majority of current tumor phylogeny inference methods employ the perfect phylogeny evolutionary model. The underlying Perfect Phylogeny Mixture ({PPM}) combinatorial problem typically has multiple solutions.},
	pages = {19},
	number = {1},
	journaltitle = {Algorithms for Molecular Biology},
	shortjournal = {Algorithms for Molecular Biology},
	author = {Qi, Yuanyuan and Pradhan, Dikshant and El-Kebir, Mohammed},
	urldate = {2023-08-10},
	date = {2019-09-03},
	keywords = {Metastasis, Phylogenetics, Intra-tumor heterogeneity, Copy-number aberration, Evolution, Inter-tumor heterogeneity, Single-nucleotide variant, Somatic mutations, Structural variant},
	file = {Full Text PDF:/home/schmidt73/Zotero/storage/YCRZNRCW/Qi et al. - 2019 - Implications of non-uniqueness in phylogenetic dec.pdf:application/pdf;Snapshot:/home/schmidt73/Zotero/storage/VVUNP2LH/s13015-019-0155-6.html:text/html},
}

@article{tarabichi2021practical,
  title={A practical guide to cancer subclonal reconstruction from DNA sequencing},
  author={Tarabichi, Maxime and Salcedo, Adriana and Deshwar, Amit G and Ni Leathlobhair, M{\'a}ire and Wintersinger, Jeff and Wedge, David C and Van Loo, Peter and Morris, Quaid D and Boutros, Paul C},
  journal={Nature methods},
  volume={18},
  number={2},
  pages={144--155},
  year={2021},
  publisher={Nature Publishing Group US New York}
}

@article{cortes2022computational,
  title={Computational analysis of cancer genome sequencing data},
  author={Cort{\'e}s-Ciriano, Isidro and Gulhan, Doga C and Lee, Jake June-Koo and Melloni, Giorgio EM and Park, Peter J},
  journal={Nature Reviews Genetics},
  volume={23},
  number={5},
  pages={298--314},
  year={2022},
  publisher={Nature Publishing Group UK London}
}

@article{marusyk2020intratumor,
  title={Intratumor heterogeneity: the rosetta stone of therapy resistance},
  author={Marusyk, Andriy and Janiszewska, Michalina and Polyak, Kornelia},
  journal={Cancer cell},
  volume={37},
  number={4},
  pages={471--484},
  year={2020},
  publisher={Elsevier}
}

@article{jiao2014inferring,
  title={Inferring clonal evolution of tumors from single nucleotide somatic mutations},
  author={Jiao, Wei and Vembu, Shankar and Deshwar, Amit G and Stein, Lincoln and Morris, Quaid},
  journal={BMC bioinformatics},
  volume={15},
  pages={1--16},
  year={2014},
  publisher={Springer}
}

@article{spellerberg2003tribute,
  title={A tribute to Claude Shannon (1916--2001) and a plea for more rigorous use of species richness, species diversity and the ‘Shannon--Wiener’Index},
  author={Spellerberg, Ian F and Fedor, Peter J},
  journal={Global ecology and biogeography},
  volume={12},
  number={3},
  pages={177--179},
  year={2003},
  publisher={Wiley Online Library}
}

@article{icgc2020pan,
  title={Pan-cancer analysis of whole genomes},
  journal={Nature},
  volume={578},
  number={7793},
  pages={82--93},
  year={2020},
  publisher={Nature Publishing Group UK London}
}

@article{hoadley2018cell,
  title={Cell-of-origin patterns dominate the molecular classification of 10,000 tumors from 33 types of cancer},
  author={Hoadley, Katherine A and Yau, Christina and Hinoue, Toshinori and Wolf, Denise M and Lazar, Alexander J and Drill, Esther and Shen, Ronglai and Taylor, Alison M and Cherniack, Andrew D and Thorsson, V{\'e}steinn and others},
  journal={Cell},
  volume={173},
  number={2},
  pages={291--304},
  year={2018},
  publisher={Elsevier}
}

@inproceedings{lee2014path,
  title={Path finding methods for linear programming: Solving linear programs in o (vrank) iterations and faster algorithms for maximum flow},
  author={Lee, Yin Tat and Sidford, Aaron},
  booktitle={2014 IEEE 55th Annual Symposium on Foundations of Computer Science},
  pages={424--433},
  year={2014},
  organization={IEEE}
}

@inproceedings{lee2015efficient,
  title={Efficient inverse maintenance and faster algorithms for linear programming},
  author={Lee, Yin Tat and Sidford, Aaron},
  booktitle={2015 IEEE 56th Annual Symposium on Foundations of Computer Science},
  pages={230--249},
  year={2015},
  organization={IEEE}
}

@article{cohen2021solving,
  title={Solving linear programs in the current matrix multiplication time},
  author={Cohen, Michael B and Lee, Yin Tat and Song, Zhao},
  journal={Journal of the ACM (JACM)},
  volume={68},
  number={1},
  pages={1--39},
  year={2021},
  publisher={ACM New York, NY, USA}
}

@inproceedings{vaidya1987algorithm,
  title={An algorithm for linear programming which requires O (((m+ n) n 2+(m+ n) 1.5 n) L) arithmetic operations},
  author={Vaidya, Pravin M},
  booktitle={Proceedings of the nineteenth annual ACM symposium on Theory of computing},
  pages={29--38},
  year={1987}
}

@article{vaidya1996new,
  title={A new algorithm for minimizing convex functions over convex sets},
  author={Vaidya, Pravin M},
  journal={Mathematical programming},
  volume={73},
  number={3},
  pages={291--341},
  year={1996},
  publisher={Springer}
}

@inproceedings{alman2021refined,
  title={A refined laser method and faster matrix multiplication},
  author={Alman, Josh and Williams, Virginia Vassilevska},
  booktitle={Proceedings of the 2021 ACM-SIAM Symposium on Discrete Algorithms (SODA)},
  pages={522--539},
  year={2021},
  organization={SIAM}
}
    
@article{chung_diameter_2012,
	title = {Diameter of random spanning trees in a given graph: {DIAMETER} {OF} {RANDOM} {SPANNING} {TREES} {IN} A {GIVEN} {GRAPH}},
	volume = {69},
	issn = {03649024},
	url = {https://onlinelibrary.wiley.com/doi/10.1002/jgt.20577},
	doi = {10.1002/jgt.20577},
	shorttitle = {Diameter of random spanning trees in a given graph},
	abstract = {Motivated by the observation that the sparse tree-like subgraphs in a small world graph have large diameter, we analyze random spanning trees in a given host graph. We show that the di√ameter of a√random spanning tree of a given host graph G is between c n and c n log n with high probability., where c and c depend on the spectral gap of G and the ratio of the moments of the degree sequence. For the special case of regular graphs, this result improves the previous lower bound by Aldous by a factor of log n.},
	pages = {223--240},
	number = {3},
	journaltitle = {Journal of Graph Theory},
	shortjournal = {J. Graph Theory},
	author = {Chung, Fan and Horn, Paul and Lu, L.},
	urldate = {2023-07-31},
	date = {2012-03},
	langid = {english},
	file = {Chung et al. - 2012 - Diameter of random spanning trees in a given graph.pdf:/home/schmidt73/Zotero/storage/IT7L3DRB/Chung et al. - 2012 - Diameter of random spanning trees in a given graph.pdf:application/pdf},
}

@article{renyi_height_1967,
	title = {On the height of trees},
	volume = {7},
	issn = {0004-9735},
	doi = {10.1017/S1446788700004432},
	abstract = {In this note we shall deal with the enumeration of labelled trees of given order and given height over a selected point.},
	pages = {497--507},
	number = {4},
	journaltitle = {Journal of the Australian Mathematical Society},
	author = {Rényi, A. and Szekeres, G.},
	urldate = {2023-08-29},
	date = {1967-11},
	langid = {english},
	note = {Publisher: Cambridge University Press},
	file = {Full Text PDF:/home/schmidt73/Zotero/storage/PKHUR3SV/Rényi and Szekeres - 1967 - On the height of trees.pdf:application/pdf},
}

@article{ray2019exact,
  title={Exact inference under the perfect phylogeny model},
  author={Ray, Surjyendu and Jia, Bei and Safavi, Sam and van Opijnen, Tim and Isberg, Ralph and Rosch, Jason and Bento, Jos{\'e}},
  journal={arXiv preprint arXiv:1908.08623},
  year={2019}
}

@article{frohn20242,
  title={A 2-approximation algorithm for the softwired parsimony problem on binary, tree-child phylogenetic networks},
  author={Frohn, Martin and Kelk, Steven},
  journal={arXiv preprint arXiv:2409.18077},
  year={2024}
}


@article{odonoghue:21,
    author       = {Brendan O'Donoghue},
    title        = {Operator Splitting for a Homogeneous Embedding of the Linear Complementarity Problem},
    journal      = {{SIAM} Journal on Optimization},
    month        = {August},
    year         = {2021},
    volume       = {31},
    issue        = {3},
    pages        = {1999-2023},
}


@article{cvxpy,
  author       = {Steven Diamond and Stephen Boyd},
  title        = {{CVXPY}: A {P}ython-Embedded Modeling Language for Convex Optimization},
  journal      = {Journal of Machine Learning Research},
  note         = {To appear},
  url          = {https://stanford.edu/~boyd/papers/pdf/cvxpy_paper.pdf},
  year         = {2016},
}

@article{hanin2019universal,
  title={Universal function approximation by deep neural nets with bounded width and relu activations},
  author={Hanin, Boris},
  journal={Mathematics},
  volume={7},
  number={10},
  pages={992},
  year={2019},
  publisher={MDPI}
}

@article{gavrilovic1975optimal,
  title={Optimal approximation of convex curves by functions which are piecewise linear},
  author={Gavrilovi{\'c}, Mom{\v{c}}ilo M},
  journal={Journal of Mathematical Analysis and Applications},
  volume={52},
  number={2},
  pages={260--282},
  year={1975},
  publisher={Elsevier}
}

@incollection{geissler2011using,
  title={Using piecewise linear functions for solving MINLPs},
  author={Gei{\ss}ler, Bj{\"o}rn and Martin, Alexander and Morsi, Antonio and Schewe, Lars},
  booktitle={Mixed integer nonlinear programming},
  pages={287--314},
  year={2011},
  publisher={Springer}
}

@article{al2023evolution,
  title={The evolution of non-small cell lung cancer metastases in TRACERx},
  author={Al Bakir, Maise and Huebner, Ariana and Mart{\'\i}nez-Ruiz, Carlos and Grigoriadis, Kristiana and Watkins, Thomas BK and Pich, Oriol and Moore, David A and Veeriah, Selvaraju and Ward, Sophia and Laycock, Joanne and others},
  journal={Nature},
  volume={616},
  number={7957},
  pages={534--542},
  year={2023},
  publisher={Nature Publishing Group UK London}
}


@misc{Mathematica,
  author = {Wolfram Research{,} Inc.},
  title = {Mathematica, {V}ersion 14.1},
  url = {https://www.wolfram.com/mathematica},
  note = {Champaign, IL, 2024}
}

@article{qi2024consensus,
  title={Consensus Tree Under the Ancestor--Descendant Distance is NP-Hard},
  author={Qi, Yuanyuan and El-Kebir, Mohammed},
  journal={Journal of Computational Biology},
  volume={31},
  number={1},
  pages={58--70},
  year={2024},
  publisher={Mary Ann Liebert, Inc., publishers 140 Huguenot Street, 3rd Floor New~…}
}
@article{fernandez2024tumor,
  title={Tumor evolution metrics predict recurrence beyond 10 years in locally advanced prostate cancer},
  author={Fernandez-Mateos, Javier and Cresswell, George D and Trahearn, Nicholas and Webb, Katharine and Sakr, Chirine and Lampis, Andrea and Stuttle, Christine and Corbishley, Catherine M and Stavrinides, Vasilis and Zapata, Luis and others},
  journal={Nature Cancer},
  volume={5},
  number={9},
  pages={1334--1351},
  year={2024},
  publisher={Nature Publishing Group US New York}
}

@article{strino_trap_2013,
	title = {{TrAp}: a tree approach for fingerprinting subclonal tumor composition},
	volume = {41},
	issn = {1362-4962, 0305-1048},
	url = {https://academic.oup.com/nar/article/41/17/e165/2411666},
	doi = {10.1093/nar/gkt641},
	shorttitle = {{TrAp}},
	abstract = {Revealing the clonal composition of a single tumor is essential for identifying cell subpopulations with metastatic potential in primary tumors or with resistance to therapies in metastatic tumors. Sequencing technologies provide only an overview of the aggregate of numerous cells. Computational approaches to de-mix a collective signal composed of the aberrations of a mixed cell population of a tumor sample into its individual components are not available. We propose an evolutionary framework for deconvolving data from a single genomewide experiment to infer the composition, abundance and evolutionary paths of the underlying cell subpopulations of a tumor. We have developed an algorithm ({TrAp}) for solving this mixture problem. In silico analyses show that {TrAp} correctly deconvolves mixed subpopulations when the number of subpopulations and the measurement errors are moderate. We demonstrate the applicability of the method using tumor karyotypes and somatic hypermutation data sets. We applied {TrAp} to Exome-Seq experiment of a renal cell carcinoma tumor sample and compared the mutational profile of the inferred subpopulations to the mutational profiles of single cells of the same tumor. Finally, we deconvolve sequencing data from eight acute myeloid leukemia patients and three distinct metastases of one melanoma patient to exhibit the evolutionary relationships of their subpopulations.},
	pages = {e165--e165},
	number = {17},
	journaltitle = {Nucleic Acids Research},
	author = {Strino, Francesco and Parisi, Fabio and Micsinai, Mariann and Kluger, Yuval},
	urldate = {2023-06-24},
	date = {2013-09-01},
	langid = {english},
	file = {Strino et al. - 2013 - TrAp a tree approach for fingerprinting subclonal.pdf:/home/schmidt73/Zotero/storage/A5EQV5NQ/Strino et al. - 2013 - TrAp a tree approach for fingerprinting subclonal.pdf:application/pdf},
}

@misc{ibm_cplex, 
    author = {{International Business Machines Corporation, LLC}},
    title = {{IBM ILOG CPLEX Optimization Studio Reference Manual}},
    url={https://www.ibm.com/docs/en/icos/22.1.0}, journal={ILOG CPLEX Optimization Studio}, year={2022}
}

@inproceedings{wilson1996generating,
  title={Generating random spanning trees more quickly than the cover time},
  author={Wilson, David Bruce},
  booktitle={Proceedings of the twenty-eighth annual ACM symposium on Theory of computing},
  pages={296--303},
  year={1996}
}


@article{jamal-hanjani_tracking_2017,
	title = {Tracking the Evolution of Non–Small-Cell Lung Cancer},
	volume = {376},
	issn = {0028-4793, 1533-4406},
	url = {http://www.nejm.org/doi/10.1056/NEJMoa1616288},
	doi = {10.1056/NEJMoa1616288},
	pages = {2109--2121},
	number = {22},
	journaltitle = {New England Journal of Medicine},
	shortjournal = {N Engl J Med},
	author = {Jamal-Hanjani, Mariam and Wilson, Gareth A. and {McGranahan}, Nicholas and Birkbak, Nicolai J. and Watkins, Thomas B.K. and Veeriah, Selvaraju and Shafi, Seema and Johnson, Diana H. and Mitter, Richard and Rosenthal, Rachel and Salm, Max and Horswell, Stuart and Escudero, Mickael and Matthews, Nik and Rowan, Andrew and Chambers, Tim and Moore, David A. and Turajlic, Samra and Xu, Hang and Lee, Siow-Ming and Forster, Martin D. and Ahmad, Tanya and Hiley, Crispin T. and Abbosh, Christopher and Falzon, Mary and Borg, Elaine and Marafioti, Teresa and Lawrence, David and Hayward, Martin and Kolvekar, Shyam and Panagiotopoulos, Nikolaos and Janes, Sam M. and Thakrar, Ricky and Ahmed, Asia and Blackhall, Fiona and Summers, Yvonne and Shah, Rajesh and Joseph, Leena and Quinn, Anne M. and Crosbie, Phil A. and Naidu, Babu and Middleton, Gary and Langman, Gerald and Trotter, Simon and Nicolson, Marianne and Remmen, Hardy and Kerr, Keith and Chetty, Mahendran and Gomersall, Lesley and Fennell, Dean A. and Nakas, Apostolos and Rathinam, Sridhar and Anand, Girija and Khan, Sajid and Russell, Peter and Ezhil, Veni and Ismail, Babikir and Irvin-Sellers, Melanie and Prakash, Vineet and Lester, Jason F. and Kornaszewska, Malgorzata and Attanoos, Richard and Adams, Haydn and Davies, Helen and Dentro, Stefan and Taniere, Philippe and O’Sullivan, Brendan and Lowe, Helen L. and Hartley, John A. and Iles, Natasha and Bell, Harriet and Ngai, Yenting and Shaw, Jacqui A. and Herrero, Javier and Szallasi, Zoltan and Schwarz, Roland F. and Stewart, Aengus and Quezada, Sergio A. and Le Quesne, John and Van Loo, Peter and Dive, Caroline and Hackshaw, Allan and Swanton, Charles},
	urldate = {2023-09-11},
	date = {2017-06},
	langid = {english},
	file = {Full Text PDF:/home/schmidt73/Zotero/storage/VTK4NR95/Jamal-Hanjani et al. - 2017 - Tracking the Evolution of Non–Small-Cell Lung Canc.pdf:application/pdf},
}
    
@article{dobson_relapse-fated_2020,
	title = {Relapse-Fated Latent Diagnosis Subclones in Acute B Lineage Leukemia Are Drug Tolerant and Possess Distinct Metabolic Programs},
	volume = {10},
	issn = {2159-8274},
	url = {https://doi.org/10.1158/2159-8290.CD-19-1059},
	doi = {10.1158/2159-8290.CD-19-1059},
	abstract = {Disease recurrence causes significant mortality in B-progenitor acute lymphoblastic leukemia (B-{ALL}). Genomic analysis of matched diagnosis and relapse samples shows relapse often arising from minor diagnosis subclones. However, why therapy eradicates some subclones while others survive and progress to relapse remains obscure. Elucidation of mechanisms underlying these differing fates requires functional analysis of isolated subclones. Here, large-scale limiting dilution xenografting of diagnosis and relapse samples, combined with targeted sequencing, identified and isolated minor diagnosis subclones that initiate an evolutionary trajectory toward relapse [termed diagnosis Relapse Initiating clones ({dRI})]. Compared with other diagnosis subclones, {dRIs} were drug-tolerant with distinct engraftment and metabolic properties. Transcriptionally, {dRIs} displayed enrichment for chromatin remodeling, mitochondrial metabolism, proteostasis programs, and an increase in stemness pathways. The isolation and characterization of {dRI} subclones reveals new avenues for eradicating {dRI} cells by targeting their distinct metabolic and transcriptional pathways before further evolution renders them fully therapy-resistant.Isolation and characterization of subclones from diagnosis samples of patients with B-{ALL} who relapsed showed that relapse-fated subclones had increased drug tolerance and distinct metabolic and survival transcriptional programs compared with other diagnosis subclones. This study provides strategies to identify and target clinically relevant subclones before further evolution toward relapse.See related video: https://vimeo.com/442838617See related article by E. Waanders et al.},
	pages = {568--587},
	number = {4},
	journaltitle = {Cancer Discovery},
	shortjournal = {Cancer Discovery},
	author = {Dobson, Stephanie M. and García-Prat, Laura and Vanner, Robert J. and Wintersinger, Jeffrey and Waanders, Esmé and Gu, Zhaohui and {McLeod}, Jessica and Gan, Olga I. and Grandal, Ildiko and Payne-Turner, Debbie and Edmonson, Michael N. and Ma, Xiaotu and Fan, Yiping and Voisin, Veronique and Chan-Seng-Yue, Michelle and Xie, Stephanie Z. and Hosseini, Mohsen and Abelson, Sagi and Gupta, Pankaj and Rusch, Michael and Shao, Ying and Olsen, Scott R. and Neale, Geoffrey and Chan, Steven M. and Bader, Gary and Easton, John and Guidos, Cynthia J. and Danska, Jayne S. and Zhang, Jinghui and Minden, Mark D. and Morris, Quaid and Mullighan, Charles G. and Dick, John E.},
	urldate = {2023-07-30},
	date = {2020-04-01},
	file = {Full Text PDF:/home/schmidt73/Zotero/storage/WNH3HIJ9/Dobson et al. - 2020 - Relapse-Fated Latent Diagnosis Subclones in Acute .pdf:application/pdf;Snapshot:/home/schmidt73/Zotero/storage/2NM438ZX/Relapse-Fated-Latent-Diagnosis-Subclones-in-Acute.html:text/html},
}

@article{bryant1997rapid,
  title={Rapid evaluation of least squares and minimum evolution criteria on phylogenetic trees},
  author={Bryant, David James and Waddell, Peter J},
  year={1997},
  publisher={University of Canterbury. Dept. of Mathematics}
}

@article{rzhetsky1992simple,
  title={A simple method for estimating and testing minimum-evolution trees},
  author={Rzhetsky, Andrey and Nei, Masatoshi},
  journal={Mol Biol Evol},
  volume={9},
  number={5},
  pages={945--967},
  year={1992}
}

@article{rzhetsky1993theoretical,
  title={Theoretical foundation of the minimum-evolution method of phylogenetic inference.},
  author={Rzhetsky, Andre and Nei, Masatoshi},
  journal={Molecular biology and evolution},
  volume={10},
  number={5},
  pages={1073--1095},
  year={1993}
}

@article{day1987computational,
  title={Computational complexity of inferring phylogenies from dissimilarity matrices},
  author={Day, William HE},
  journal={Bulletin of mathematical biology},
  volume={49},
  number={4},
  pages={461--467},
  year={1987},
  publisher={Elsevier}
}

@article{bastkowski2016minimum,
  title={The minimum evolution problem is hard: a link between tree inference and graph clustering problems},
  author={Bastkowski, Sarah and Moulton, Vincent and Spillner, Andreas and Wu, Taoyang},
  journal={Bioinformatics},
  volume={32},
  number={4},
  pages={518--522},
  year={2016},
  publisher={Oxford University Press}
}

@article{el2016inferring,
  title={Inferring the mutational history of a tumor using multi-state perfect phylogeny mixtures},
  author={El-Kebir, Mohammed and Satas, Gryte and Oesper, Layla and Raphael, Benjamin J},
  journal={Cell systems},
  volume={3},
  number={1},
  pages={43--53},
  year={2016},
  publisher={Elsevier}
}

@book{boyd2004convex,
  title={Convex optimization},
  author={Boyd, Stephen P and Vandenberghe, Lieven},
  year={2004},
  publisher={Cambridge university press}
}

@article{boyd2011distributed,
  title={Distributed optimization and statistical learning via the alternating direction method of multipliers},
  author={Boyd, Stephen and Parikh, Neal and Chu, Eric and Peleato, Borja and Eckstein, Jonathan and others},
  journal={Foundations and Trends{\textregistered} in Machine learning},
  volume={3},
  number={1},
  pages={1--122},
  year={2011},
  publisher={Now Publishers, Inc.}
}

@article{lefort2015fastme,
  title={FastME 2.0: a comprehensive, accurate, and fast distance-based phylogeny inference program},
  author={Lefort, Vincent and Desper, Richard and Gascuel, Olivier},
  journal={Molecular biology and evolution},
  volume={32},
  number={10},
  pages={2798--2800},
  year={2015},
  publisher={Oxford University Press}
}

@article{desper2004theoretical,
  title={Theoretical foundation of the balanced minimum evolution method of phylogenetic inference and its relationship to weighted least-squares tree fitting},
  author={Desper, Richard and Gascuel, Olivier},
  journal={Molecular biology and evolution},
  volume={21},
  number={3},
  pages={587--598},
  year={2004},
  publisher={Oxford University Press}
}

@article{price2009fasttree,
  title={FastTree: computing large minimum evolution trees with profiles instead of a distance matrix},
  author={Price, Morgan N and Dehal, Paramvir S and Arkin, Adam P},
  journal={Molecular biology and evolution},
  volume={26},
  number={7},
  pages={1641--1650},
  year={2009},
  publisher={Oxford University Press}
}

@article{price2010fasttree,
  title={FastTree 2--approximately maximum-likelihood trees for large alignments},
  author={Price, Morgan N and Dehal, Paramvir S and Arkin, Adam P},
  journal={PloS one},
  volume={5},
  number={3},
  pages={e9490},
  year={2010},
  publisher={Public Library of Science San Francisco, USA}
}

@article{haws2011optimality,
  title={Optimality of the neighbor joining algorithm and faces of the balanced minimum evolution polytope},
  author={Haws, David C and Hodge, Terrell L and Yoshida, Ruriko},
  journal={Bulletin of mathematical biology},
  volume={73},
  pages={2627--2648},
  year={2011},
  publisher={Springer}
}

@article{forcey2016facets,
  title={Facets of the balanced minimal evolution polytope},
  author={Forcey, Stefan and Keefe, Logan and Sands, William},
  journal={Journal of mathematical biology},
  volume={73},
  pages={447--468},
  year={2016},
  publisher={Springer}
}

@misc{desper2007minimum,
  title={The minimum evolution distance-based approach of phylogenetic inference.},
  author={Desper, Richard and Gascuel, Olivier},
  year={2007}
}

@article{saitou1987neighbor,
  title={The neighbor-joining method: a new method for reconstructing phylogenetic trees.},
  author={Saitou, Naruya and Nei, Masatoshi},
  journal={Molecular biology and evolution},
  volume={4},
  number={4},
  pages={406--425},
  year={1987}
}

@inproceedings{desper2002fast,
  title={Fast and accurate phylogeny reconstruction algorithms based on the minimum-evolution principle},
  author={Desper, Richard and Gascuel, Olivier},
  booktitle={Algorithms in Bioinformatics: Second International Workshop, WABI 2002 Rome, Italy, September 17--21, 2002 Proceedings 2},
  pages={357--374},
  year={2002},
  organization={Springer}
}

@article{mihaescu2008combinatorics,
  title={Combinatorics of least-squares trees},
  author={Mihaescu, Radu and Pachter, Lior},
  journal={Proceedings of the National Academy of Sciences},
  volume={105},
  number={36},
  pages={13206--13211},
  year={2008},
  publisher={National Acad Sciences}
}


@article{popic_fast_2015,
	title = {Fast and scalable inference of multi-sample cancer lineages},
	volume = {16},
	issn = {1465-6906},
	url = {https://doi.org/10.1186/s13059-015-0647-8},
	doi = {10.1186/s13059-015-0647-8},
	abstract = {Somatic variants can be used as lineage markers for the phylogenetic reconstruction of cancer evolution. Since somatic phylogenetics is complicated by sample heterogeneity, novel specialized tree-building methods are required for cancer phylogeny reconstruction. We present {LICHeE} (Lineage Inference for Cancer Heterogeneity and Evolution), a novel method that automates the phylogenetic inference of cancer progression from multiple somatic samples. {LICHeE} uses variant allele frequencies of somatic single nucleotide variants obtained by deep sequencing to reconstruct multi-sample cell lineage trees and infer the subclonal composition of the samples. {LICHeE} is open source and available at http://viq854.github.io/lichee.},
	pages = {91},
	number = {1},
	journaltitle = {Genome Biology},
	shortjournal = {Genome Biol},
	author = {Popic, Victoria and Salari, Raheleh and Hajirasouliha, Iman and Kashef-Haghighi, Dorna and West, Robert B. and Batzoglou, Serafim},
	urldate = {2023-10-06},
	date = {2015-05-06},
	langid = {english},
	keywords = {Constraint Network, Lineage Tree, Sibling Relationship, Span Tree, Variant Allele Frequency},
	file = {Full Text PDF:/home/schmidt73/Zotero/storage/9BIZJR3A/Popic et al. - 2015 - Fast and scalable inference of multi-sample cancer.pdf:application/pdf},
}

@article{sankoff1975locating,
  title={Locating the vertices of a Steiner tree in an arbitrary metric space},
  author={Sankoff, David and Rousseau, Pascale},
  journal={Mathematical Programming},
  volume={9},
  pages={240--246},
  year={1975},
  publisher={Springer}
}

@article{allen2001subtree,
  title={Subtree transfer operations and their induced metrics on evolutionary trees},
  author={Allen, Benjamin L and Steel, Mike},
  journal={Annals of combinatorics},
  volume={5},
  pages={1--15},
  year={2001},
  publisher={Springer}
}

@article{takahashi2000efficiencies,
  title={Efficiencies of fast algorithms of phylogenetic inference under the criteria of maximum parsimony, minimum evolution, and maximum likelihood when a large number of sequences are used},
  author={Takahashi, Kei and Nei, Masatoshi},
  journal={Molecular biology and evolution},
  volume={17},
  number={8},
  pages={1251--1258},
  year={2000},
  publisher={Oxford University Press}
}

@article{rehman2021colorectal,
  title={Colorectal cancer cells enter a diapause-like {DTP} state to survive chemotherapy},
  author={Rehman, Sumaiyah K and Haynes, Jennifer and Collignon, Evelyne and Brown, Kevin R and Wang, Yadong and Nixon, Allison ML and Bruce, Jeffrey P and Wintersinger, Jeffrey A and Mer, Arvind Singh and Lo, Edwyn BL and others},
  journal={Cell},
  volume={184},
  number={1},
  pages={226--242},
  year={2021},
  publisher={Elsevier}
}

@article{kulman2023orchard,
  title={Orchard: building large cancer phylogenies using stochastic combinatorial search},
  author={Kulman, Ethan and Kuang, Rui and Morris, Quaid},
  journal={arXiv preprint arXiv:2311.12917},
  year={2023}
}

@article{gillis2020pyclone,
  title={PyClone-VI: scalable inference of clonal population structures using whole genome data},
  author={Gillis, Sierra and Roth, Andrew},
  journal={BMC bioinformatics},
  volume={21},
  number={1},
  pages={1--16},
  year={2020},
  publisher={BioMed Central}
}

@article{roth2014pyclone,
  title={PyClone: statistical inference of clonal population structure in cancer},
  author={Roth, Andrew and Khattra, Jaswinder and Yap, Damian and Wan, Adrian and Laks, Emma and Biele, Justina and Ha, Gavin and Aparicio, Samuel and Bouchard-C{\^o}t{\'e}, Alexandre and Shah, Sohrab P},
  journal={Nature methods},
  volume={11},
  number={4},
  pages={396--398},
  year={2014},
  publisher={Nature Publishing Group US New York}
}

@article{el2018sphyr,
  title={SPhyR: tumor phylogeny estimation from single-cell sequencing data under loss and error},
  author={El-Kebir, Mohammed},
  journal={Bioinformatics},
  volume={34},
  number={17},
  pages={i671--i679},
  year={2018},
  publisher={Oxford University Press}
}

@inproceedings{bonizzoni2017beyond,
  title={Beyond perfect phylogeny: Multisample phylogeny reconstruction via ilp},
  author={Bonizzoni, Paola and Ciccolella, Simone and Della Vedova, Gianluca and Soto, Mauricio},
  booktitle={Proceedings of the 8th ACM International Conference on Bioinformatics, Computational Biology, and Health Informatics},
  pages={1--10},
  year={2017}
}

@article{satas2020scarlet,
  title={SCARLET: single-cell tumor phylogeny inference with copy-number constrained mutation losses},
  author={Satas, Gryte and Zaccaria, Simone and Mon, Geoffrey and Raphael, Benjamin J},
  journal={Cell systems},
  volume={10},
  number={4},
  pages={323--332},
  year={2020},
  publisher={Elsevier}
}

@article{grigoriadis2023conipher,
  title={CONIPHER: a computational framework for scalable phylogenetic reconstruction with error correction},
  author={Grigoriadis, Kristiana and Huebner, Ariana and Bunkum, Abigail and Colliver, Emma and Frankell, Alexander M and Hill, Mark S and Thol, Kerstin and Birkbak, Nicolai J and Swanton, Charles and Zaccaria, Simone and others},
  journal={Nature Protocols},
  pages={1--25},
  year={2023},
  publisher={Nature Publishing Group UK London}
}

@article{gundem2015evolutionary,
  title={The evolutionary history of lethal metastatic prostate cancer},
  author={Gundem, Gunes and Van Loo, Peter and Kremeyer, Barbara and Alexandrov, Ludmil B and Tubio, Jose MC and Papaemmanuil, Elli and Brewer, Daniel S and Kallio, Heini ML and H{\"o}gn{\"a}s, Gunilla and Annala, Matti and others},
  journal={Nature},
  volume={520},
  number={7547},
  pages={353--357},
  year={2015},
  publisher={Nature Publishing Group UK London}
}

@article{van2010allele,
  title={Allele-specific copy number analysis of tumors},
  author={Van Loo, Peter and Nordgard, Silje H and Lingj{\ae}rde, Ole Christian and Russnes, Hege G and Rye, Inga H and Sun, Wei and Weigman, Victor J and Marynen, Peter and Zetterberg, Anders and Naume, Bj{\o}rn and others},
  journal={Proceedings of the National Academy of Sciences},
  volume={107},
  number={39},
  pages={16910--16915},
  year={2010},
  publisher={National Acad Sciences}
}

@article{carter2012absolute,
  title={Absolute quantification of somatic DNA alterations in human cancer},
  author={Carter, Scott L and Cibulskis, Kristian and Helman, Elena and McKenna, Aaron and Shen, Hui and Zack, Travis and Laird, Peter W and Onofrio, Robert C and Winckler, Wendy and Weir, Barbara A and others},
  journal={Nature biotechnology},
  volume={30},
  number={5},
  pages={413--421},
  year={2012},
  publisher={Nature Publishing Group US New York}
}

@article{miller2014sciclone,
  title={SciClone: inferring clonal architecture and tracking the spatial and temporal patterns of tumor evolution},
  author={Miller, Christopher A and White, Brian S and Dees, Nathan D and Griffith, Malachi and Welch, John S and Griffith, Obi L and Vij, Ravi and Tomasson, Michael H and Graubert, Timothy A and Walter, Matthew J and others},
  journal={PLoS computational biology},
  volume={10},
  number={8},
  pages={e1003665},
  year={2014},
  publisher={Public Library of Science San Francisco, USA}
}

@article{andor2014expands,
  title={EXPANDS: expanding ploidy and allele frequency on nested subpopulations},
  author={Andor, Noemi and Harness, Julie V and Mueller, Sabine and Mewes, Hans W and Petritsch, Claudia},
  journal={Bioinformatics},
  volume={30},
  number={1},
  pages={50--60},
  year={2014},
  publisher={Oxford University Press}
}

@article{deveau2018quantumclone,
  title={QuantumClone: clonal assessment of functional mutations in cancer based on a genotype-aware method for clonal reconstruction},
  author={Deveau, Paul and Colmet Daage, Leo and Oldridge, Derek and Bernard, Virginie and Bellini, Angela and Chicard, Mathieu and Clement, Nathalie and Lapouble, Eve and Combaret, Valerie and Boland, Anne and others},
  journal={Bioinformatics},
  volume={34},
  number={11},
  pages={1808--1816},
  year={2018},
  publisher={Oxford University Press}
}

@article{roux2018comparative,
  title={A comparative study of divisive and agglomerative hierarchical clustering algorithms},
  author={Roux, Maurice},
  journal={Journal of Classification},
  volume={35},
  pages={345--366},
  year={2018},
  publisher={Springer}
}

@article{davis2017tumor,
  title={Tumor evolution: Linear, branching, neutral or punctuated?},
  author={Davis, Alexander and Gao, Ruli and Navin, Nicholas},
  journal={Biochimica et Biophysica Acta (BBA)-Reviews on Cancer},
  volume={1867},
  number={2},
  pages={151--161},
  year={2017},
  publisher={Elsevier}
}

@inproceedings{wu2024determining,
  title={Determining Optimal Placement of Copy Number Aberration Impacted Single Nucleotide Variants in a Tumor Progression History},
  author={Wu, Chih Hao and Joshi, Suraj and Robinson, Welles and Robbins, Paul F and Schwartz, Russell and Sahinalp, S Cenk and Maliki{\'c}, Salem},
  booktitle={International Conference on Research in Computational Molecular Biology},
  pages={438--443},
  year={2024},
  organization={Springer}
}

@article{caravagna2018detecting,
  title={Detecting repeated cancer evolution from multi-region tumor sequencing data},
  author={Caravagna, Giulio and Giarratano, Ylenia and Ramazzotti, Daniele and Tomlinson, Ian and Graham, Trevor A and Sanguinetti, Guido and Sottoriva, Andrea},
  journal={Nature methods},
  volume={15},
  number={9},
  pages={707--714},
  year={2018},
  publisher={Nature Publishing Group US New York}
}

@article{khakabimamaghani2019collaborative,
  title={Collaborative intra-tumor heterogeneity detection},
  author={Khakabimamaghani, Sahand and Malikic, Salem and Tang, Jeffrey and Ding, Dujian and Morin, Ryan and Chindelevitch, Leonid and Ester, Martin},
  journal={Bioinformatics},
  volume={35},
  number={14},
  pages={i379--i388},
  year={2019},
  publisher={Oxford University Press}
}

@article{luo2023joint,
  title={Joint inference of exclusivity patterns and recurrent trajectories from tumor mutation trees},
  author={Luo, Xiang Ge and Kuipers, Jack and Beerenwinkel, Niko},
  journal={Nature communications},
  volume={14},
  number={1},
  pages={3676},
  year={2023},
  publisher={Nature Publishing Group UK London}
}

@article{pellegrina2022discovering,
  title={Discovering significant evolutionary trajectories in cancer phylogenies},
  author={Pellegrina, Leonardo and Vandin, Fabio},
  journal={Bioinformatics},
  volume={38},
  number={Supplement\_2},
  pages={ii49--ii55},
  year={2022},
  publisher={Oxford University Press}
}

@article{schmidt2024regression,
  title={A regression based approach to phylogenetic reconstruction from multi-sample bulk DNA sequencing of tumors},
  author={Schmidt, Henri and Raphael, Benjamin J},
  journal={PLOS Computational Biology},
  volume={20},
  number={12},
  pages={e1012631},
  year={2024},
  publisher={Public Library of Science San Francisco, CA USA}
}

@manual{mosek,
 author = "MOSEK ApS",
 title = "The MOSEK Optimization Suite 10.2.13",
 year = 2024,
 url = "https://docs.mosek.com/latest/intro/index.html"
 }

@INPROCEEDINGS{Domahidi2013ecos,
 author={Domahidi, A. and Chu, E. and Boyd, S.},
 booktitle={European Control Conference (ECC)},
 title={{ECOS}: {A}n {SOCP} solver for embedded systems},
 year={2013},
 pages={3071-3076}
}

@misc{Clarabel_2024,
      title={Clarabel: An interior-point solver for conic programs with quadratic objectives}, 
      author={Paul J. Goulart and Yuwen Chen},
      year={2024},
      eprint={2405.12762},
      archivePrefix={arXiv},
      primaryClass={math.OC}
}

@inproceedings{govek2018,
author = {Govek, Kiya and Sikes, Camden and Oesper, Layla},
title = {A Consensus Approach to Infer Tumor Evolutionary Histories},
year = {2018},
isbn = {9781450357944},
publisher = {Association for Computing Machinery},
address = {New York, NY, USA},
url = {https://doi.org/10.1145/3233547.3233584},
doi = {10.1145/3233547.3233584},
abstract = {Inspired by recent efforts to model cancer evolution with phylogenetic trees, we consider the problem of finding a consensus tumor evolution tree from a set of conflicting input trees. In contrast to traditional phylogenetic trees, the tumor trees we consider contain features such as mutation labels on internal vertices (in addition to the leaves) and allow multiple mutations to label a single vertex. We describe several distance measures between these tumor trees and present an algorithm to solve the consensus problem called GraPhyC. Our approach uses a weighted directed graph where vertices are sets of mutations and edges are weighted using a function that depends on the number of times a parental relationship is observed between their constituent mutations in the set of input trees. We find a minimum weight spanning arborescence in this graph and prove that the resulting tree minimizes the total distance to all input trees for one of our presented distance measures. We evaluate our GraPhyC method using both simulated and real data. On simulated data we show that our method outperforms a baseline method at finding an appropriate representative tree. Using a set of tumor trees derived from both whole-genome and deep sequencing data from a Chronic Lymphocytic Leukemia patient we find that our approach identifies a tree not included in the set of input trees, but that contains characteristics supported by other reported evolutionary reconstructions of this tumor.},
booktitle = {Proceedings of the 2018 ACM International Conference on Bioinformatics, Computational Biology, and Health Informatics},
pages = {63–72},
numpages = {10},
keywords = {phylogeny, evolutionary history, consensus, cancer},
location = {Washington, DC, USA},
series = {BCB '18}
}

@article{qi2024sapling,
  author =	{Qi, Yuanyuan and El-Kebir, Mohammed},
  title =	{{Sapling: Inferring and Summarizing Tumor Phylogenies from Bulk Data Using Backbone Trees}},
  booktitle =	{24th International Workshop on Algorithms in Bioinformatics (WABI 2024)},
  pages =	{7:1--7:19},
  series =	{Leibniz International Proceedings in Informatics (LIPIcs)},
  ISBN =	{978-3-95977-340-9},
  ISSN =	{1868-8969},
  year =	{2024},
  volume =	{312},
  editor =	{Pissis, Solon P. and Sung, Wing-Kin},
  publisher =	{Schloss Dagstuhl -- Leibniz-Zentrum f{\"u}r Informatik},
  address =	{Dagstuhl, Germany},
  URL =		{https://drops.dagstuhl.de/entities/document/10.4230/LIPIcs.WABI.2024.7},
  URN =		{urn:nbn:de:0030-drops-206518},
  doi =		{10.4230/LIPIcs.WABI.2024.7},
  annote =	{Keywords: Cancer, intra-tumor heterogeneity, consensus, maximum agreement}
}

@article{tseng1996computing,
  title={On computing the nested sums and infimal convolutions of convex piecewise-linear functions},
  author={Tseng, Paul and Luo, Zhi-Quan},
  journal={Journal of Algorithms},
  volume={21},
  number={2},
  pages={240--266},
  year={1996},
  publisher={Elsevier}
}

@inproceedings{rontsis2020optimal,
  title={Optimal approximation of doubly stochastic matrices},
  author={Rontsis, Nikitas and Goulart, Paul},
  booktitle={International Conference on Artificial Intelligence and Statistics},
  pages={3589--3598},
  year={2020},
  organization={PMLR}
}

@article{rontsis2022efficient,
  title={Efficient semidefinite programming with approximate admm},
  author={Rontsis, Nikitas and Goulart, Paul and Nakatsukasa, Yuji},
  journal={Journal of Optimization Theory and Applications},
  pages={1--29},
  year={2022},
  publisher={Springer}
}
